# Supplementary material for: A cross-regional examination of camelid herding practices in Peru from 900 BCE to 1450 CE: Insights from stable isotopes in camelid bone collagen and fiber
Source: PLoS One. 2024 Oct 14;19(10):e0306205. doi: 10.1371/journal.pone.0306205 (PMC11472908; doi:10.1371/journal.pone.0306205)
Supplement: S1 File — (CSV) [file pone.0306205.s001.csv]

lab	specimen	individual	context	site	year (BCE/CE)	period	period.categ	cultural group	latitude	longitude	masl	elevation	ecozone	taxonomic id	age.categ	material	portion	d13C	d13C.corr	d15N	d15N.corr	%C	%N	C:N	reference
0546(DB)-2	FID0546DB	--	U11 L1011	Beringa	300–600 CE	early intermediate period	early	Wari	-16.15	-72.46	550	500-3500	highland	camelid	**	fiber	hair	-22.32	-21.02	8.96	10.26	NA	NA	NA	Alaica et al 2022	Alaica AK, Scaffidi BK, La Rosa LMG, Jennings J, Knudson KJ, Tung TA. Flexible agropastoral strategies during the 1st millennium CE in southern Peru: Examining yunga Arequipa camelid husbandry practices during Wari expansion through stable isotope analysis (δ13C and δ15N) in the Majes and Sihuas Valleys. Quaternary International. 2022;634:48-64.
0546(DB)-1	FID0546DB	0546(DB)	U11 L1011	Beringa	300–600 CE	early intermediate period	early	Wari	-16.15	-72.46	550	500-3500	highland	camelid	**	fiber	hair	-22.06	-20.76	9.16	10.46	NA	NA	NA	Alaica et al 2022	Alaica AK, Scaffidi BK, La Rosa LMG, Jennings J, Knudson KJ, Tung TA. Flexible agropastoral strategies during the 1st millennium CE in southern Peru: Examining yunga Arequipa camelid husbandry practices during Wari expansion through stable isotope analysis (δ13C and δ15N) in the Majes and Sihuas Valleys. Quaternary International. 2022;634:48-64.
0546(LB)-2	FID0546LB	--	U11 L1011	Beringa	300–600 CE	early intermediate period	early	Wari	-16.15	-72.46	550	500-3500	highland	camelid	**	fiber	hair	-22.02	-20.72	7.75	9.05	NA	NA	NA	Alaica et al 2022	Alaica AK, Scaffidi BK, La Rosa LMG, Jennings J, Knudson KJ, Tung TA. Flexible agropastoral strategies during the 1st millennium CE in southern Peru: Examining yunga Arequipa camelid husbandry practices during Wari expansion through stable isotope analysis (δ13C and δ15N) in the Majes and Sihuas Valleys. Quaternary International. 2022;634:48-64.
0546(LB)-1	FID0546LB	0546(LB)	U11 L1011	Beringa	300–600 CE	early intermediate period	early	Wari	-16.15	-72.46	550	500-3500	highland	camelid	**	fiber	hair	-21.94	-20.64	8.41	9.71	NA	NA	NA	Alaica et al 2022	Alaica AK, Scaffidi BK, La Rosa LMG, Jennings J, Knudson KJ, Tung TA. Flexible agropastoral strategies during the 1st millennium CE in southern Peru: Examining yunga Arequipa camelid husbandry practices during Wari expansion through stable isotope analysis (δ13C and δ15N) in the Majes and Sihuas Valleys. Quaternary International. 2022;634:48-64.
0544-3	FID0544	--	U11 L1011	Beringa	300–600 CE	early intermediate period	early	Wari	-16.15	-72.46	550	500-3500	highland	camelid	**	fiber	hair	-21.81	-20.51	8.29	9.59	NA	NA	NA	Alaica et al 2022	Alaica AK, Scaffidi BK, La Rosa LMG, Jennings J, Knudson KJ, Tung TA. Flexible agropastoral strategies during the 1st millennium CE in southern Peru: Examining yunga Arequipa camelid husbandry practices during Wari expansion through stable isotope analysis (δ13C and δ15N) in the Majes and Sihuas Valleys. Quaternary International. 2022;634:48-64.
0545(DB)-1	FID0545DB	0545(DB)	U11 L1011	Beringa	300–600 CE	early intermediate period	early	Wari	-16.15	-72.46	550	500-3500	highland	camelid	**	fiber	hair	-21.76	-20.46	7.67	8.97	NA	NA	NA	Alaica et al 2022	Alaica AK, Scaffidi BK, La Rosa LMG, Jennings J, Knudson KJ, Tung TA. Flexible agropastoral strategies during the 1st millennium CE in southern Peru: Examining yunga Arequipa camelid husbandry practices during Wari expansion through stable isotope analysis (δ13C and δ15N) in the Majes and Sihuas Valleys. Quaternary International. 2022;634:48-64.
0545(LB)-1	FID0545LB	0545(LB)	U11 L1011	Beringa	300–600 CE	early intermediate period	early	Wari	-16.15	-72.46	550	500-3500	highland	camelid	**	fiber	hair	-21.5	-20.2	5.5	6.8	NA	NA	NA	Alaica et al 2022	Alaica AK, Scaffidi BK, La Rosa LMG, Jennings J, Knudson KJ, Tung TA. Flexible agropastoral strategies during the 1st millennium CE in southern Peru: Examining yunga Arequipa camelid husbandry practices during Wari expansion through stable isotope analysis (δ13C and δ15N) in the Majes and Sihuas Valleys. Quaternary International. 2022;634:48-64.
0545(LB)-2	FID0545LB	--	U11 L1011	Beringa	300–600 CE	early intermediate period	early	Wari	-16.15	-72.46	550	500-3500	highland	camelid	**	fiber	hair	-21.17	-19.87	5.83	7.13	NA	NA	NA	Alaica et al 2022	Alaica AK, Scaffidi BK, La Rosa LMG, Jennings J, Knudson KJ, Tung TA. Flexible agropastoral strategies during the 1st millennium CE in southern Peru: Examining yunga Arequipa camelid husbandry practices during Wari expansion through stable isotope analysis (δ13C and δ15N) in the Majes and Sihuas Valleys. Quaternary International. 2022;634:48-64.
ACL-10421	PIAQ-1024.1-M561	--	EA27.2.L214.P1	Quilcapampa	600–850 CE	middle horizon	late	Wari	-16.14	-72.13	800	500-3500	highland	alpaca-sized	**	bone	phalanx 2	-19.83	-19.83	6.22	6.22	42.96	15.92	3.1	Alaica et al 2022	Alaica AK, Scaffidi BK, La Rosa LMG, Jennings J, Knudson KJ, Tung TA. Flexible agropastoral strategies during the 1st millennium CE in southern Peru: Examining yunga Arequipa camelid husbandry practices during Wari expansion through stable isotope analysis (δ13C and δ15N) in the Majes and Sihuas Valleys. Quaternary International. 2022;634:48-64.
0544-2	FID0544	--	U11 L1011	Beringa	300–600 CE	early intermediate period	early	Wari	-16.15	-72.46	550	500-3500	highland	camelid	**	fiber	hair	-21.1	-19.8	8.2	9.5	NA	NA	NA	Alaica et al 2022	Alaica AK, Scaffidi BK, La Rosa LMG, Jennings J, Knudson KJ, Tung TA. Flexible agropastoral strategies during the 1st millennium CE in southern Peru: Examining yunga Arequipa camelid husbandry practices during Wari expansion through stable isotope analysis (δ13C and δ15N) in the Majes and Sihuas Valleys. Quaternary International. 2022;634:48-64.
0544-1	FID0544	544	U11 L1011	Beringa	300–600 CE	early intermediate period	early	Wari	-16.15	-72.46	550	500-3500	highland	camelid	**	fiber	hair	-21.1	-19.8	7.97	9.27	NA	NA	NA	Alaica et al 2022	Alaica AK, Scaffidi BK, La Rosa LMG, Jennings J, Knudson KJ, Tung TA. Flexible agropastoral strategies during the 1st millennium CE in southern Peru: Examining yunga Arequipa camelid husbandry practices during Wari expansion through stable isotope analysis (δ13C and δ15N) in the Majes and Sihuas Valleys. Quaternary International. 2022;634:48-64.
0546(MB)-3	FID0546MB	--	U11 L1011	Beringa	300–600 CE	early intermediate period	early	Wari	-16.15	-72.46	550	500-3500	highland	camelid	**	fiber	hair	-21.06	-19.76	7.97	9.27	NA	NA	NA	Alaica et al 2022	Alaica AK, Scaffidi BK, La Rosa LMG, Jennings J, Knudson KJ, Tung TA. Flexible agropastoral strategies during the 1st millennium CE in southern Peru: Examining yunga Arequipa camelid husbandry practices during Wari expansion through stable isotope analysis (δ13C and δ15N) in the Majes and Sihuas Valleys. Quaternary International. 2022;634:48-64.
0545(LB)-3	FID0545LB	--	U11 L1011	Beringa	300–600 CE	early intermediate period	early	Wari	-16.15	-72.46	550	500-3500	highland	camelid	**	fiber	hair	-21.02	-19.72	6.45	7.75	NA	NA	NA	Alaica et al 2022	Alaica AK, Scaffidi BK, La Rosa LMG, Jennings J, Knudson KJ, Tung TA. Flexible agropastoral strategies during the 1st millennium CE in southern Peru: Examining yunga Arequipa camelid husbandry practices during Wari expansion through stable isotope analysis (δ13C and δ15N) in the Majes and Sihuas Valleys. Quaternary International. 2022;634:48-64.
0546(MB)-2	FID0546MB	--	U11 L1011	Beringa	300–600 CE	early intermediate period	early	Wari	-16.15	-72.46	550	500-3500	highland	camelid	**	fiber	hair	-21.01	-19.71	8.18	9.48	NA	NA	NA	Alaica et al 2022	Alaica AK, Scaffidi BK, La Rosa LMG, Jennings J, Knudson KJ, Tung TA. Flexible agropastoral strategies during the 1st millennium CE in southern Peru: Examining yunga Arequipa camelid husbandry practices during Wari expansion through stable isotope analysis (δ13C and δ15N) in the Majes and Sihuas Valleys. Quaternary International. 2022;634:48-64.
0050-1	FID0050	50	U14 L1050	Beringa	300–600 CE	middle horizon	late	Wari	-16.15	-72.46	550	500-3500	highland	camelid	**	fiber	hair	-20.97	-19.67	7.92	9.22	NA	NA	NA	Alaica et al 2022	Alaica AK, Scaffidi BK, La Rosa LMG, Jennings J, Knudson KJ, Tung TA. Flexible agropastoral strategies during the 1st millennium CE in southern Peru: Examining yunga Arequipa camelid husbandry practices during Wari expansion through stable isotope analysis (δ13C and δ15N) in the Majes and Sihuas Valleys. Quaternary International. 2022;634:48-64.
ACL-10443	PIAQ-1814.7-M583	--	EA3.L1908.P1	Quilcapampa	600–850 CE	middle horizon	late	Wari	-16.14	-72.13	800	500-3500	highland	alpaca-sized	**	bone	phalanx 1	-19.49	-19.49	8.69	8.69	41.66	16.19	3	Alaica et al 2022	Alaica AK, Scaffidi BK, La Rosa LMG, Jennings J, Knudson KJ, Tung TA. Flexible agropastoral strategies during the 1st millennium CE in southern Peru: Examining yunga Arequipa camelid husbandry practices during Wari expansion through stable isotope analysis (δ13C and δ15N) in the Majes and Sihuas Valleys. Quaternary International. 2022;634:48-64.
0050-2	FID0050	--	U14 L1050	Beringa	300–600 CE	middle horizon	late	Wari	-16.15	-72.46	550	500-3500	highland	camelid	**	fiber	hair	-20.67	-19.37	8.53	9.83	NA	NA	NA	Alaica et al 2022	Alaica AK, Scaffidi BK, La Rosa LMG, Jennings J, Knudson KJ, Tung TA. Flexible agropastoral strategies during the 1st millennium CE in southern Peru: Examining yunga Arequipa camelid husbandry practices during Wari expansion through stable isotope analysis (δ13C and δ15N) in the Majes and Sihuas Valleys. Quaternary International. 2022;634:48-64.
ACL-10405	PIAQ-1020.2-M559	--	EA27.1.L213.P1	Quilcapampa	600–850 CE	middle horizon	late	Wari	-16.14	-72.13	800	500-3500	highland	alpaca-sized	**	bone	phalanx 2	-19.36	-19.36	6.12	6.12	41.55	16.45	2.9	Alaica et al 2022	Alaica AK, Scaffidi BK, La Rosa LMG, Jennings J, Knudson KJ, Tung TA. Flexible agropastoral strategies during the 1st millennium CE in southern Peru: Examining yunga Arequipa camelid husbandry practices during Wari expansion through stable isotope analysis (δ13C and δ15N) in the Majes and Sihuas Valleys. Quaternary International. 2022;634:48-64.
0053-2	FID0053	--	U14 L1050	Beringa	300–600 CE	middle horizon	late	Wari	-16.15	-72.46	550	500-3500	highland	camelid	**	fiber	hair	-20.6	-19.3	8.11	9.41	NA	NA	NA	Alaica et al 2022	Alaica AK, Scaffidi BK, La Rosa LMG, Jennings J, Knudson KJ, Tung TA. Flexible agropastoral strategies during the 1st millennium CE in southern Peru: Examining yunga Arequipa camelid husbandry practices during Wari expansion through stable isotope analysis (δ13C and δ15N) in the Majes and Sihuas Valleys. Quaternary International. 2022;634:48-64.
0546(MB)-1	FID0546MB	0546(MB)	U11 L1011	Beringa	300–600 CE	early intermediate period	early	Wari	-16.15	-72.46	550	500-3500	highland	camelid	**	fiber	hair	-20.53	-19.23	8.12	9.42	NA	NA	NA	Alaica et al 2022	Alaica AK, Scaffidi BK, La Rosa LMG, Jennings J, Knudson KJ, Tung TA. Flexible agropastoral strategies during the 1st millennium CE in southern Peru: Examining yunga Arequipa camelid husbandry practices during Wari expansion through stable isotope analysis (δ13C and δ15N) in the Majes and Sihuas Valleys. Quaternary International. 2022;634:48-64.
0170(DB)-1	FID0170DB	0170(DB)	U16N L1084	Beringa	300–600 CE	middle horizon	late	Wari	-16.15	-72.46	550	500-3500	highland	camelid	**	fiber	hair	-20.5	-19.2	8.44	9.74	NA	NA	NA	Alaica et al 2022	Alaica AK, Scaffidi BK, La Rosa LMG, Jennings J, Knudson KJ, Tung TA. Flexible agropastoral strategies during the 1st millennium CE in southern Peru: Examining yunga Arequipa camelid husbandry practices during Wari expansion through stable isotope analysis (δ13C and δ15N) in the Majes and Sihuas Valleys. Quaternary International. 2022;634:48-64.
ACL-10460	PIAQ-1875.5-M596	--	EA27.L2711.P2	Quilcapampa	600–850 CE	middle horizon	late	Wari	-16.14	-72.13	800	500-3500	highland	alpaca-sized	**	bone	phalanx 1	-19.17	-19.17	9.33	9.33	41.74	16.41	3	Alaica et al 2022	Alaica AK, Scaffidi BK, La Rosa LMG, Jennings J, Knudson KJ, Tung TA. Flexible agropastoral strategies during the 1st millennium CE in southern Peru: Examining yunga Arequipa camelid husbandry practices during Wari expansion through stable isotope analysis (δ13C and δ15N) in the Majes and Sihuas Valleys. Quaternary International. 2022;634:48-64.
0053-1	FID0053	53	U14 L1050	Beringa	300–600 CE	middle horizon	late	Wari	-16.15	-72.46	550	500-3500	highland	camelid	**	fiber	hair	-20.46	-19.16	7.38	8.68	NA	NA	NA	Alaica et al 2022	Alaica AK, Scaffidi BK, La Rosa LMG, Jennings J, Knudson KJ, Tung TA. Flexible agropastoral strategies during the 1st millennium CE in southern Peru: Examining yunga Arequipa camelid husbandry practices during Wari expansion through stable isotope analysis (δ13C and δ15N) in the Majes and Sihuas Valleys. Quaternary International. 2022;634:48-64.
ACL-10445	PIAQ-1856.2-M594	--	EA29.L2421.P1	Quilcapampa	600–850 CE	middle horizon	late	Wari	-16.14	-72.13	800	500-3500	highland	camelid	**	bone	metacarpal	-19.15	-19.15	8.47	8.47	41.57	16.14	3	Alaica et al 2022	Alaica AK, Scaffidi BK, La Rosa LMG, Jennings J, Knudson KJ, Tung TA. Flexible agropastoral strategies during the 1st millennium CE in southern Peru: Examining yunga Arequipa camelid husbandry practices during Wari expansion through stable isotope analysis (δ13C and δ15N) in the Majes and Sihuas Valleys. Quaternary International. 2022;634:48-64.
ACL-10423	PIAQ-1025.1-M562	--	EA27.2.L218.P1	Quilcapampa	600–850 CE	middle horizon	late	Wari	-16.14	-72.13	800	500-3500	highland	alpaca-sized	**	bone	phalanx 1	-19.12	-19.12	5.12	5.12	42.16	16.41	3	Alaica et al 2022	Alaica AK, Scaffidi BK, La Rosa LMG, Jennings J, Knudson KJ, Tung TA. Flexible agropastoral strategies during the 1st millennium CE in southern Peru: Examining yunga Arequipa camelid husbandry practices during Wari expansion through stable isotope analysis (δ13C and δ15N) in the Majes and Sihuas Valleys. Quaternary International. 2022;634:48-64.
3185	32	--	--	Uraca	300-850 CE	early intermediate period	early	Wari	-16.3	-72.44	1100	500-3500	highland	camelid	**	bone	metacarpal	-19.1	-19.1	7.3	7.3	30.9	11	3.3	Alaica et al 2022	Alaica AK, Scaffidi BK, La Rosa LMG, Jennings J, Knudson KJ, Tung TA. Flexible agropastoral strategies during the 1st millennium CE in southern Peru: Examining yunga Arequipa camelid husbandry practices during Wari expansion through stable isotope analysis (δ13C and δ15N) in the Majes and Sihuas Valleys. Quaternary International. 2022;634:48-64.
ACL-10430	PIAQ-1036.6-M569	--	EA28.L304.P1	Quilcapampa	600–850 CE	middle horizon	late	Wari	-16.14	-72.13	800	500-3500	highland	camelid	**	bone	metacarpal	-19.1	-19.1	8.57	8.57	40.48	15.84	3	Alaica et al 2022	Alaica AK, Scaffidi BK, La Rosa LMG, Jennings J, Knudson KJ, Tung TA. Flexible agropastoral strategies during the 1st millennium CE in southern Peru: Examining yunga Arequipa camelid husbandry practices during Wari expansion through stable isotope analysis (δ13C and δ15N) in the Majes and Sihuas Valleys. Quaternary International. 2022;634:48-64.
0152-3	FID0152	--	U16N L1025	Beringa	300–600 CE	middle horizon	late	Wari	-16.15	-72.46	550	500-3500	highland	camelid	**	fiber	hair	-20.39	-19.09	7.18	8.48	NA	NA	NA	Alaica et al 2022	Alaica AK, Scaffidi BK, La Rosa LMG, Jennings J, Knudson KJ, Tung TA. Flexible agropastoral strategies during the 1st millennium CE in southern Peru: Examining yunga Arequipa camelid husbandry practices during Wari expansion through stable isotope analysis (δ13C and δ15N) in the Majes and Sihuas Valleys. Quaternary International. 2022;634:48-64.
ACL-10457	PIAQ-1875.1-M595	--	EA27.L2711.P2	Quilcapampa	600–850 CE	middle horizon	late	Wari	-16.14	-72.13	800	500-3500	highland	alpaca-sized	**	bone	phalanx 1	-19.09	-19.09	5.11	5.11	41.62	16.06	3	Alaica et al 2022	Alaica AK, Scaffidi BK, La Rosa LMG, Jennings J, Knudson KJ, Tung TA. Flexible agropastoral strategies during the 1st millennium CE in southern Peru: Examining yunga Arequipa camelid husbandry practices during Wari expansion through stable isotope analysis (δ13C and δ15N) in the Majes and Sihuas Valleys. Quaternary International. 2022;634:48-64.
ACL-10431	PIAQ-1044.1-M570	--	EA28.L313.P2	Quilcapampa	600–850 CE	middle horizon	late	Wari	-16.14	-72.13	800	500-3500	highland	llama-sized	**	bone	phalanx 1	-19.01	-19.01	7.73	7.73	43.43	17.06	3	Alaica et al 2022	Alaica AK, Scaffidi BK, La Rosa LMG, Jennings J, Knudson KJ, Tung TA. Flexible agropastoral strategies during the 1st millennium CE in southern Peru: Examining yunga Arequipa camelid husbandry practices during Wari expansion through stable isotope analysis (δ13C and δ15N) in the Majes and Sihuas Valleys. Quaternary International. 2022;634:48-64.
ACL-10420	PIAQ-1016.1-M558	--	EA27.1.L204.P1	Quilcapampa	600–850 CE	middle horizon	late	Wari	-16.14	-72.13	800	500-3500	highland	alpaca-sized	**	bone	phalanx 2	-19.01	-19.01	7.02	7.02	41	16.07	3	Alaica et al 2022	Alaica AK, Scaffidi BK, La Rosa LMG, Jennings J, Knudson KJ, Tung TA. Flexible agropastoral strategies during the 1st millennium CE in southern Peru: Examining yunga Arequipa camelid husbandry practices during Wari expansion through stable isotope analysis (δ13C and δ15N) in the Majes and Sihuas Valleys. Quaternary International. 2022;634:48-64.
ACL-10444	PIAQ-1814.2-M584	--	EA3.L1908.P1	Quilcapampa	600–850 CE	middle horizon	late	Wari	-16.14	-72.13	800	500-3500	highland	camelid	**	bone	phalanx 1	-18.98	-18.98	6.22	6.22	42.03	15.96	3.1	Alaica et al 2022	Alaica AK, Scaffidi BK, La Rosa LMG, Jennings J, Knudson KJ, Tung TA. Flexible agropastoral strategies during the 1st millennium CE in southern Peru: Examining yunga Arequipa camelid husbandry practices during Wari expansion through stable isotope analysis (δ13C and δ15N) in the Majes and Sihuas Valleys. Quaternary International. 2022;634:48-64.
ACL-10450	PIAQ-1834.3-M588	--	EA28.1.L2306.P1	Quilcapampa	600–850 CE	middle horizon	late	Wari	-16.14	-72.13	800	500-3500	highland	llama-sized	**	bone	phalanx 1	-18.97	-18.97	10.27	10.27	42.62	16.58	3	Alaica et al 2022	Alaica AK, Scaffidi BK, La Rosa LMG, Jennings J, Knudson KJ, Tung TA. Flexible agropastoral strategies during the 1st millennium CE in southern Peru: Examining yunga Arequipa camelid husbandry practices during Wari expansion through stable isotope analysis (δ13C and δ15N) in the Majes and Sihuas Valleys. Quaternary International. 2022;634:48-64.
ACL-10455	PIAQ-1839.2-M590	--	EA28.1.L2312.P1	Quilcapampa	600–850 CE	middle horizon	late	Wari	-16.14	-72.13	800	500-3500	highland	llama-sized	**	bone	phalanx 1	-18.95	-18.95	10.02	10.02	42.38	16.63	3	Alaica et al 2022	Alaica AK, Scaffidi BK, La Rosa LMG, Jennings J, Knudson KJ, Tung TA. Flexible agropastoral strategies during the 1st millennium CE in southern Peru: Examining yunga Arequipa camelid husbandry practices during Wari expansion through stable isotope analysis (δ13C and δ15N) in the Majes and Sihuas Valleys. Quaternary International. 2022;634:48-64.
ACL-10406	PIAQ-340.3-M556	--	EA78.L803.P1	Quilcapampa	600–850 CE	middle horizon	late	Wari	-16.14	-72.13	800	500-3500	highland	alpaca-sized	**	bone	phalanx 1	-18.94	-18.94	6.1	6.1	37.69	14.51	3	Alaica et al 2022	Alaica AK, Scaffidi BK, La Rosa LMG, Jennings J, Knudson KJ, Tung TA. Flexible agropastoral strategies during the 1st millennium CE in southern Peru: Examining yunga Arequipa camelid husbandry practices during Wari expansion through stable isotope analysis (δ13C and δ15N) in the Majes and Sihuas Valleys. Quaternary International. 2022;634:48-64.
ACL-10461	PIAQ-1843.1-M591	--	EA28.2.L2317.P1	Quilcapampa	600–850 CE	middle horizon	late	Wari	-16.14	-72.13	800	500-3500	highland	camelid	**	bone	metacarpal	-18.93	-18.93	7.59	7.59	41.81	16.24	3	Alaica et al 2022	Alaica AK, Scaffidi BK, La Rosa LMG, Jennings J, Knudson KJ, Tung TA. Flexible agropastoral strategies during the 1st millennium CE in southern Peru: Examining yunga Arequipa camelid husbandry practices during Wari expansion through stable isotope analysis (δ13C and δ15N) in the Majes and Sihuas Valleys. Quaternary International. 2022;634:48-64.
0152-2	FID0152	--	U16N L1025	Beringa	300–600 CE	middle horizon	late	Wari	-16.15	-72.46	550	500-3500	highland	camelid	**	fiber	hair	-20.21	-18.91	6.92	8.22	NA	NA	NA	Alaica et al 2022	Alaica AK, Scaffidi BK, La Rosa LMG, Jennings J, Knudson KJ, Tung TA. Flexible agropastoral strategies during the 1st millennium CE in southern Peru: Examining yunga Arequipa camelid husbandry practices during Wari expansion through stable isotope analysis (δ13C and δ15N) in the Majes and Sihuas Valleys. Quaternary International. 2022;634:48-64.
ACL-10447	PIAQ-1850.1-M592	--	EA29.L2414.P1	Quilcapampa	600–850 CE	middle horizon	late	Wari	-16.14	-72.13	800	500-3500	highland	llama-sized	**	bone	phalanx 1	-18.9	-18.9	7.7	7.7	42	16.13	3	Alaica et al 2022	Alaica AK, Scaffidi BK, La Rosa LMG, Jennings J, Knudson KJ, Tung TA. Flexible agropastoral strategies during the 1st millennium CE in southern Peru: Examining yunga Arequipa camelid husbandry practices during Wari expansion through stable isotope analysis (δ13C and δ15N) in the Majes and Sihuas Valleys. Quaternary International. 2022;634:48-64.
0050-3	FID0050	--	U14 L1050	Beringa	300–600 CE	middle horizon	late	Wari	-16.15	-72.46	550	500-3500	highland	camelid	**	fiber	hair	-20.12	-18.82	8.05	9.35	NA	NA	NA	Alaica et al 2022	Alaica AK, Scaffidi BK, La Rosa LMG, Jennings J, Knudson KJ, Tung TA. Flexible agropastoral strategies during the 1st millennium CE in southern Peru: Examining yunga Arequipa camelid husbandry practices during Wari expansion through stable isotope analysis (δ13C and δ15N) in the Majes and Sihuas Valleys. Quaternary International. 2022;634:48-64.
3188	7	--	--	Uraca	300-850 CE	early intermediate period	early	Wari	-16.3	-72.44	1100	500-3500	highland	camelid	**	dentine	tooth root	-18.8	-18.8	9.5	9.5	29.6	10.6	3.3	Alaica et al 2022	Alaica AK, Scaffidi BK, La Rosa LMG, Jennings J, Knudson KJ, Tung TA. Flexible agropastoral strategies during the 1st millennium CE in southern Peru: Examining yunga Arequipa camelid husbandry practices during Wari expansion through stable isotope analysis (δ13C and δ15N) in the Majes and Sihuas Valleys. Quaternary International. 2022;634:48-64.
0152-1	FID0152	152	U16N L1025	Beringa	300–600 CE	middle horizon	late	Wari	-16.15	-72.46	550	500-3500	highland	camelid	**	fiber	hair	-20.02	-18.72	7.03	8.33	NA	NA	NA	Alaica et al 2022	Alaica AK, Scaffidi BK, La Rosa LMG, Jennings J, Knudson KJ, Tung TA. Flexible agropastoral strategies during the 1st millennium CE in southern Peru: Examining yunga Arequipa camelid husbandry practices during Wari expansion through stable isotope analysis (δ13C and δ15N) in the Majes and Sihuas Valleys. Quaternary International. 2022;634:48-64.
ACL-10435	PIAQ-1051.1-M574	--	EA28.L322.P2	Quilcapampa	600–850 CE	middle horizon	late	Wari	-16.14	-72.13	800	500-3500	highland	camelid	**	bone	radio-ulna	-18.69	-18.69	6.11	6.11	42.46	16.45	3	Alaica et al 2022	Alaica AK, Scaffidi BK, La Rosa LMG, Jennings J, Knudson KJ, Tung TA. Flexible agropastoral strategies during the 1st millennium CE in southern Peru: Examining yunga Arequipa camelid husbandry practices during Wari expansion through stable isotope analysis (δ13C and δ15N) in the Majes and Sihuas Valleys. Quaternary International. 2022;634:48-64.
ACL-10422	PIAQ-1023.1-M560	--	EA27.2.L211.P1	Quilcapampa	600–850 CE	middle horizon	late	Wari	-16.14	-72.13	800	500-3500	highland	camelid	**	bone	metacarpal	-18.46	-18.46	10.38	10.38	41.56	16.39	3	Alaica et al 2022	Alaica AK, Scaffidi BK, La Rosa LMG, Jennings J, Knudson KJ, Tung TA. Flexible agropastoral strategies during the 1st millennium CE in southern Peru: Examining yunga Arequipa camelid husbandry practices during Wari expansion through stable isotope analysis (δ13C and δ15N) in the Majes and Sihuas Valleys. Quaternary International. 2022;634:48-64.
0170(DB)-2	FID0170DB	--	U16N L1084	Beringa	300–600 CE	middle horizon	late	Wari	-16.15	-72.46	550	500-3500	highland	camelid	**	fiber	hair	-19.69	-18.39	8.38	9.68	NA	NA	NA	Alaica et al 2022	Alaica AK, Scaffidi BK, La Rosa LMG, Jennings J, Knudson KJ, Tung TA. Flexible agropastoral strategies during the 1st millennium CE in southern Peru: Examining yunga Arequipa camelid husbandry practices during Wari expansion through stable isotope analysis (δ13C and δ15N) in the Majes and Sihuas Valleys. Quaternary International. 2022;634:48-64.
0545(MB)-1	FID0545MB	0545(MB)	U11 L1011	Beringa	300–600 CE	early intermediate period	early	Wari	-16.15	-72.46	550	500-3500	highland	camelid	**	fiber	hair	-19.63	-18.33	8.93	10.23	NA	NA	NA	Alaica et al 2022	Alaica AK, Scaffidi BK, La Rosa LMG, Jennings J, Knudson KJ, Tung TA. Flexible agropastoral strategies during the 1st millennium CE in southern Peru: Examining yunga Arequipa camelid husbandry practices during Wari expansion through stable isotope analysis (δ13C and δ15N) in the Majes and Sihuas Valleys. Quaternary International. 2022;634:48-64.
0090-1	FID0090	90	U23 L1023	Beringa	300–600 CE	middle horizon	late	Wari	-16.15	-72.46	550	500-3500	highland	camelid	**	fiber	hair	-19.52	-18.22	9.12	10.42	NA	NA	NA	Alaica et al 2022	Alaica AK, Scaffidi BK, La Rosa LMG, Jennings J, Knudson KJ, Tung TA. Flexible agropastoral strategies during the 1st millennium CE in southern Peru: Examining yunga Arequipa camelid husbandry practices during Wari expansion through stable isotope analysis (δ13C and δ15N) in the Majes and Sihuas Valleys. Quaternary International. 2022;634:48-64.
ACL-10426	PIAQ-1033.3-M565	--	EA28.L304.P1	Quilcapampa	600–850 CE	middle horizon	late	Wari	-16.14	-72.13	800	500-3500	highland	llama-sized	**	bone	phalanx 2	-18.2	-18.2	6.09	6.09	40.96	15.89	3	Alaica et al 2022	Alaica AK, Scaffidi BK, La Rosa LMG, Jennings J, Knudson KJ, Tung TA. Flexible agropastoral strategies during the 1st millennium CE in southern Peru: Examining yunga Arequipa camelid husbandry practices during Wari expansion through stable isotope analysis (δ13C and δ15N) in the Majes and Sihuas Valleys. Quaternary International. 2022;634:48-64.
ACL-10419	PIAQ-358.1-M557	--	EA78.L817.P1	Quilcapampa	600–850 CE	middle horizon	late	Wari	-16.14	-72.13	800	500-3500	highland	camelid	**	bone	phalanx 2	-18.19	-18.19	7.16	7.16	30.2	10.59	3.3	Alaica et al 2022	Alaica AK, Scaffidi BK, La Rosa LMG, Jennings J, Knudson KJ, Tung TA. Flexible agropastoral strategies during the 1st millennium CE in southern Peru: Examining yunga Arequipa camelid husbandry practices during Wari expansion through stable isotope analysis (δ13C and δ15N) in the Majes and Sihuas Valleys. Quaternary International. 2022;634:48-64.
0090-2	FID0090	--	U23 L1023	Beringa	300–600 CE	middle horizon	late	Wari	-16.15	-72.46	550	500-3500	highland	camelid	**	fiber	hair	-19.48	-18.18	9.28	10.58	NA	NA	NA	Alaica et al 2022	Alaica AK, Scaffidi BK, La Rosa LMG, Jennings J, Knudson KJ, Tung TA. Flexible agropastoral strategies during the 1st millennium CE in southern Peru: Examining yunga Arequipa camelid husbandry practices during Wari expansion through stable isotope analysis (δ13C and δ15N) in the Majes and Sihuas Valleys. Quaternary International. 2022;634:48-64.
3183	89	--	--	Uraca	300-850 CE	early intermediate period	early	Wari	-16.3	-72.44	1100	500-3500	highland	camelid	**	bone	mandible	-18.1	-18.1	5.4	5.4	26.7	9.4	3.3	Alaica et al 2022	Alaica AK, Scaffidi BK, La Rosa LMG, Jennings J, Knudson KJ, Tung TA. Flexible agropastoral strategies during the 1st millennium CE in southern Peru: Examining yunga Arequipa camelid husbandry practices during Wari expansion through stable isotope analysis (δ13C and δ15N) in the Majes and Sihuas Valleys. Quaternary International. 2022;634:48-64.
ACL-10446	PIAQ-1828.57-M585	--	EA23.L2213.P1	Quilcapampa	600–850 CE	middle horizon	late	Wari	-16.14	-72.13	800	500-3500	highland	camelid	**	bone	maxilla	-18.09	-18.09	5.97	5.97	40.08	15.85	2.9	Alaica et al 2022	Alaica AK, Scaffidi BK, La Rosa LMG, Jennings J, Knudson KJ, Tung TA. Flexible agropastoral strategies during the 1st millennium CE in southern Peru: Examining yunga Arequipa camelid husbandry practices during Wari expansion through stable isotope analysis (δ13C and δ15N) in the Majes and Sihuas Valleys. Quaternary International. 2022;634:48-64.
ACL-10441	PIAQ-1809.4-M581	--	EA13.L1807.P1	Quilcapampa	600–850 CE	middle horizon	late	Wari	-16.14	-72.13	800	500-3500	highland	camelid	**	bone	femur	-18.05	-18.05	11.06	11.06	41.67	16.09	3	Alaica et al 2022	Alaica AK, Scaffidi BK, La Rosa LMG, Jennings J, Knudson KJ, Tung TA. Flexible agropastoral strategies during the 1st millennium CE in southern Peru: Examining yunga Arequipa camelid husbandry practices during Wari expansion through stable isotope analysis (δ13C and δ15N) in the Majes and Sihuas Valleys. Quaternary International. 2022;634:48-64.
0545(MB)-2	FID0545MB	--	U11 L1011	Beringa	300–600 CE	early intermediate period	early	Wari	-16.15	-72.46	550	500-3500	highland	camelid	**	fiber	hair	-19.25	-17.95	9.25	10.55	NA	NA	NA	Alaica et al 2022	Alaica AK, Scaffidi BK, La Rosa LMG, Jennings J, Knudson KJ, Tung TA. Flexible agropastoral strategies during the 1st millennium CE in southern Peru: Examining yunga Arequipa camelid husbandry practices during Wari expansion through stable isotope analysis (δ13C and δ15N) in the Majes and Sihuas Valleys. Quaternary International. 2022;634:48-64.
0170(LB)-2	FID0170LB	--	U16N L1084	Beringa	300–600 CE	middle horizon	late	Wari	-16.15	-72.46	550	500-3500	highland	camelid	**	fiber	hair	-18.68	-17.38	8.99	10.29	NA	NA	NA	Alaica et al 2022	Alaica AK, Scaffidi BK, La Rosa LMG, Jennings J, Knudson KJ, Tung TA. Flexible agropastoral strategies during the 1st millennium CE in southern Peru: Examining yunga Arequipa camelid husbandry practices during Wari expansion through stable isotope analysis (δ13C and δ15N) in the Majes and Sihuas Valleys. Quaternary International. 2022;634:48-64.
ACL-10453	PIAQ-1809.3-M580	--	EA13.L1807.P1	Quilcapampa	600–850 CE	middle horizon	late	Wari	-16.14	-72.13	800	500-3500	highland	camelid	**	bone	metacarpal	-17.32	-17.32	10.49	10.49	40.73	16.2	2.9	Alaica et al 2022	Alaica AK, Scaffidi BK, La Rosa LMG, Jennings J, Knudson KJ, Tung TA. Flexible agropastoral strategies during the 1st millennium CE in southern Peru: Examining yunga Arequipa camelid husbandry practices during Wari expansion through stable isotope analysis (δ13C and δ15N) in the Majes and Sihuas Valleys. Quaternary International. 2022;634:48-64.
0170(LB)-1	FID0170LB	0170(LB)	U16N L1084	Beringa	300–600 CE	middle horizon	late	Wari	-16.15	-72.46	550	500-3500	highland	camelid	**	fiber	hair	-18.61	-17.31	9.24	10.54	NA	NA	NA	Alaica et al 2022	Alaica AK, Scaffidi BK, La Rosa LMG, Jennings J, Knudson KJ, Tung TA. Flexible agropastoral strategies during the 1st millennium CE in southern Peru: Examining yunga Arequipa camelid husbandry practices during Wari expansion through stable isotope analysis (δ13C and δ15N) in the Majes and Sihuas Valleys. Quaternary International. 2022;634:48-64.
ACL-10451	PIAQ-1886.1-M597	--	EA2.2.L2813.P1	Quilcapampa	600–850 CE	middle horizon	late	Wari	-16.14	-72.13	800	500-3500	highland	llama-sized	**	bone	phalanx 1	-17.26	-17.26	7.39	7.39	40.95	16	3	Alaica et al 2022	Alaica AK, Scaffidi BK, La Rosa LMG, Jennings J, Knudson KJ, Tung TA. Flexible agropastoral strategies during the 1st millennium CE in southern Peru: Examining yunga Arequipa camelid husbandry practices during Wari expansion through stable isotope analysis (δ13C and δ15N) in the Majes and Sihuas Valleys. Quaternary International. 2022;634:48-64.
ACL-10438	PIAQ-1084.1-M577	--	EA2.2.L518.P1	Quilcapampa	600–850 CE	middle horizon	late	Wari	-16.14	-72.13	800	500-3500	highland	camelid	**	bone	phalanx 1	-17.22	-17.22	7.07	7.07	41.34	16.18	3	Alaica et al 2022	Alaica AK, Scaffidi BK, La Rosa LMG, Jennings J, Knudson KJ, Tung TA. Flexible agropastoral strategies during the 1st millennium CE in southern Peru: Examining yunga Arequipa camelid husbandry practices during Wari expansion through stable isotope analysis (δ13C and δ15N) in the Majes and Sihuas Valleys. Quaternary International. 2022;634:48-64.
ACL-10440	PIAQ-1806.1-M579	--	EA13.L1825.P1	Quilcapampa	600–850 CE	middle horizon	late	Wari	-16.14	-72.13	800	500-3500	highland	camelid	**	bone	humerus	-17.15	-17.15	11.55	11.55	39.93	15.71	3	Alaica et al 2022	Alaica AK, Scaffidi BK, La Rosa LMG, Jennings J, Knudson KJ, Tung TA. Flexible agropastoral strategies during the 1st millennium CE in southern Peru: Examining yunga Arequipa camelid husbandry practices during Wari expansion through stable isotope analysis (δ13C and δ15N) in the Majes and Sihuas Valleys. Quaternary International. 2022;634:48-64.
ACL-10452	PIAQ-1810.5-M582	--	EA13.L1807.P1	Quilcapampa	600–850 CE	middle horizon	late	Wari	-16.14	-72.13	800	500-3500	highland	camelid	**	bone	metacarpal	-17.15	-17.15	10.4	10.4	41.6	16.4	3	Alaica et al 2022	Alaica AK, Scaffidi BK, La Rosa LMG, Jennings J, Knudson KJ, Tung TA. Flexible agropastoral strategies during the 1st millennium CE in southern Peru: Examining yunga Arequipa camelid husbandry practices during Wari expansion through stable isotope analysis (δ13C and δ15N) in the Majes and Sihuas Valleys. Quaternary International. 2022;634:48-64.
0170(LB)-3	FID0170LB	--	U16N L1084	Beringa	300–600 CE	middle horizon	late	Wari	-16.15	-72.46	550	500-3500	highland	camelid	**	fiber	hair	-18.12	-16.82	9.79	11.09	NA	NA	NA	Alaica et al 2022	Alaica AK, Scaffidi BK, La Rosa LMG, Jennings J, Knudson KJ, Tung TA. Flexible agropastoral strategies during the 1st millennium CE in southern Peru: Examining yunga Arequipa camelid husbandry practices during Wari expansion through stable isotope analysis (δ13C and δ15N) in the Majes and Sihuas Valleys. Quaternary International. 2022;634:48-64.
0090-3	FID0090	--	U23 L1023	Beringa	300–600 CE	middle horizon	late	Wari	-16.15	-72.46	550	500-3500	highland	camelid	**	fiber	hair	-17.94	-16.64	10.51	11.81	NA	NA	NA	Alaica et al 2022	Alaica AK, Scaffidi BK, La Rosa LMG, Jennings J, Knudson KJ, Tung TA. Flexible agropastoral strategies during the 1st millennium CE in southern Peru: Examining yunga Arequipa camelid husbandry practices during Wari expansion through stable isotope analysis (δ13C and δ15N) in the Majes and Sihuas Valleys. Quaternary International. 2022;634:48-64.
ACL-10437	PIAQ-1079.1-M576	--	EA2.L510.P1	Quilcapampa	600–850 CE	middle horizon	late	Wari	-16.14	-72.13	800	500-3500	highland	camelid	**	bone	crania	-16.26	-16.26	8.73	8.73	42.64	15.28	3.3	Alaica et al 2022	Alaica AK, Scaffidi BK, La Rosa LMG, Jennings J, Knudson KJ, Tung TA. Flexible agropastoral strategies during the 1st millennium CE in southern Peru: Examining yunga Arequipa camelid husbandry practices during Wari expansion through stable isotope analysis (δ13C and δ15N) in the Majes and Sihuas Valleys. Quaternary International. 2022;634:48-64.
ACL-10442	PIAQ-1855.4-M593	--	EA29.L2417.P1	Quilcapampa	600–850 CE	middle horizon	late	Wari	-16.14	-72.13	800	500-3500	highland	llama-sized	**	bone	phalanx 1	-15.37	-15.37	11.38	11.38	41.22	16.15	3	Alaica et al 2022	Alaica AK, Scaffidi BK, La Rosa LMG, Jennings J, Knudson KJ, Tung TA. Flexible agropastoral strategies during the 1st millennium CE in southern Peru: Examining yunga Arequipa camelid husbandry practices during Wari expansion through stable isotope analysis (δ13C and δ15N) in the Majes and Sihuas Valleys. Quaternary International. 2022;634:48-64.
0061(DB)-2	FID0061	--	U18 L1018	Beringa	300–600 CE	middle horizon	late	Wari	-16.15	-72.46	550	500-3500	highland	camelid	**	fiber	hair	-16.28	-14.98	7.34	8.64	NA	NA	NA	Alaica et al 2022	Alaica AK, Scaffidi BK, La Rosa LMG, Jennings J, Knudson KJ, Tung TA. Flexible agropastoral strategies during the 1st millennium CE in southern Peru: Examining yunga Arequipa camelid husbandry practices during Wari expansion through stable isotope analysis (δ13C and δ15N) in the Majes and Sihuas Valleys. Quaternary International. 2022;634:48-64.
ACL-10454	PIAQ-1839.1-M589	--	EA28.1.L2312.P1	Quilcapampa	600–850 CE	middle horizon	late	Wari	-16.14	-72.13	800	500-3500	highland	camelid	**	bone	femur	-14.97	-14.97	11.59	11.59	41.57	16.46	2.9	Alaica et al 2022	Alaica AK, Scaffidi BK, La Rosa LMG, Jennings J, Knudson KJ, Tung TA. Flexible agropastoral strategies during the 1st millennium CE in southern Peru: Examining yunga Arequipa camelid husbandry practices during Wari expansion through stable isotope analysis (δ13C and δ15N) in the Majes and Sihuas Valleys. Quaternary International. 2022;634:48-64.
0061(DB)-1	FID0061	0061(DB)	U18 L1018	Beringa	300–600 CE	middle horizon	late	Wari	-16.15	-72.46	550	500-3500	highland	camelid	**	fiber	hair	-15.37	-14.07	7.86	9.16	NA	NA	NA	Alaica et al 2022	Alaica AK, Scaffidi BK, La Rosa LMG, Jennings J, Knudson KJ, Tung TA. Flexible agropastoral strategies during the 1st millennium CE in southern Peru: Examining yunga Arequipa camelid husbandry practices during Wari expansion through stable isotope analysis (δ13C and δ15N) in the Majes and Sihuas Valleys. Quaternary International. 2022;634:48-64.
3252	26	--	--	Uraca	300-850 CE	early intermediate period	early	Wari	-16.3	-72.44	1100	500-3500	highland	camelid	**	bone	phalanx	-14	-14	8.2	8.2	41.5	15.2	3.2	Alaica et al 2022	Alaica AK, Scaffidi BK, La Rosa LMG, Jennings J, Knudson KJ, Tung TA. Flexible agropastoral strategies during the 1st millennium CE in southern Peru: Examining yunga Arequipa camelid husbandry practices during Wari expansion through stable isotope analysis (δ13C and δ15N) in the Majes and Sihuas Valleys. Quaternary International. 2022;634:48-64.
3253	89	--	--	Uraca	300-850 CE	early intermediate period	early	Wari	-16.3	-72.44	1100	500-3500	highland	camelid	**	bone	vertebra	-13.7	-13.7	7.4	7.4	39	13.8	3.3	Alaica et al 2022	Alaica AK, Scaffidi BK, La Rosa LMG, Jennings J, Knudson KJ, Tung TA. Flexible agropastoral strategies during the 1st millennium CE in southern Peru: Examining yunga Arequipa camelid husbandry practices during Wari expansion through stable isotope analysis (δ13C and δ15N) in the Majes and Sihuas Valleys. Quaternary International. 2022;634:48-64.
3184	30	--	--	Uraca	300-850 CE	early intermediate period	early	Wari	-16.3	-72.44	1100	500-3500	highland	camelid	**	bone	phalanx	-13.5	-13.5	4.3	4.3	38.2	13.7	3.3	Alaica et al 2022	Alaica AK, Scaffidi BK, La Rosa LMG, Jennings J, Knudson KJ, Tung TA. Flexible agropastoral strategies during the 1st millennium CE in southern Peru: Examining yunga Arequipa camelid husbandry practices during Wari expansion through stable isotope analysis (δ13C and δ15N) in the Majes and Sihuas Valleys. Quaternary International. 2022;634:48-64.
--	EBT6-1994	--	--	El Brujo	200-650 CE	early intermediate period	early	Moche	-10.05	-78.13	100	>500	coast	llama-sized	adult	dentine	molar	-14.8	-14.8	8.5	8.5	43.2	16.1	3.1	Dufour et al 2014	Dufour E, Goepfert N, Gutiérrez Léon B, Chauchat C, Franco Jordán R, Sánchez SV. Pastoralism in northern Peru during pre-Hispanic times: insights from the Mochica Period (100–800 AD) based on stable isotopic analysis of domestic camelids. PLoS One. 2014;9(1)
--	EBT2-1998	--	--	El Brujo	100-800 CE	early intermediate period	early	Moche	-10.05	-78.13	100	>500	coast	llama-sized	adult	dentine	molar	-13.6	-13.6	10	10	44	16.3	3.1	Dufour et al 2014	Dufour E, Goepfert N, Gutiérrez Léon B, Chauchat C, Franco Jordán R, Sánchez SV. Pastoralism in northern Peru during pre-Hispanic times: insights from the Mochica Period (100–800 AD) based on stable isotopic analysis of domestic camelids. PLoS One. 2014;9(1)
--	EBE1-1995	--	--	El Brujo	100-800 CE	early intermediate period	early	Moche	-10.05	-78.13	100	>500	coast	llama-sized	adult	dentine	molar	-13.2	-13.2	7.4	7.4	41.2	15.4	3.1	Dufour et al 2014	Dufour E, Goepfert N, Gutiérrez Léon B, Chauchat C, Franco Jordán R, Sánchez SV. Pastoralism in northern Peru during pre-Hispanic times: insights from the Mochica Period (100–800 AD) based on stable isotopic analysis of domestic camelids. PLoS One. 2014;9(1)
--	CA-41	--	--	Huanchaquito	1100-1470 CE	late intermediate period	late	Chimu	-8.1	-79.11	50	>500	coast	camelid	juvenile	bone	astragalus	-16.8	-16.8	4.6	4.6	NA	NA	NA	Dufour et al 2020	Dufour E, Goepfert N, Le Neün M, Prieto G, Verano JW. Life history and origin of the camelids provisioning a mass killing sacrifice during the Chimú Period: Insight from stable isotopes. Environmental Archaeology. 2020;25(3):310-324.
--	CA-154	--	--	Huanchaquito	1100-1470 CE	late intermediate period	late	Chimu	-8.1	-79.11	50	>500	coast	camelid	juvenile	bone	phalanx	-16.4	-16.4	5.5	5.5	NA	NA	NA	Dufour et al 2020	Dufour E, Goepfert N, Le Neün M, Prieto G, Verano JW. Life history and origin of the camelids provisioning a mass killing sacrifice during the Chimú Period: Insight from stable isotopes. Environmental Archaeology. 2020;25(3):310-324.
--	CA-95	--	--	Huanchaquito	1100-1470 CE	late intermediate period	late	Chimu	-8.1	-79.11	50	>500	coast	camelid	juvenile	bone	phalanx	-15.9	-15.9	7	7	NA	NA	NA	Dufour et al 2020	Dufour E, Goepfert N, Le Neün M, Prieto G, Verano JW. Life history and origin of the camelids provisioning a mass killing sacrifice during the Chimú Period: Insight from stable isotopes. Environmental Archaeology. 2020;25(3):310-324.
--	CA-76	--	--	Huanchaquito	1100-1470 CE	late intermediate period	late	Chimu	-8.1	-79.11	50	>500	coast	camelid	juvenile	bone	astragalus	-15.7	-15.7	11.4	11.4	NA	NA	NA	Dufour et al 2020	Dufour E, Goepfert N, Le Neün M, Prieto G, Verano JW. Life history and origin of the camelids provisioning a mass killing sacrifice during the Chimú Period: Insight from stable isotopes. Environmental Archaeology. 2020;25(3):310-324.
--	CA-51	--	--	Huanchaquito	1100-1470 CE	late intermediate period	late	Chimu	-8.1	-79.11	50	>500	coast	camelid	juvenile	bone	phalanx	-15.6	-15.6	6.1	6.1	NA	NA	NA	Dufour et al 2020	Dufour E, Goepfert N, Le Neün M, Prieto G, Verano JW. Life history and origin of the camelids provisioning a mass killing sacrifice during the Chimú Period: Insight from stable isotopes. Environmental Archaeology. 2020;25(3):310-324.
--	CA- 25	--	--	Huanchaquito	1100-1470 CE	late intermediate period	late	Chimu	-8.1	-79.11	50	>500	coast	camelid	adult	bone	phalanx	-15.5	-15.5	6.1	6.1	NA	NA	NA	Dufour et al 2020	Dufour E, Goepfert N, Le Neün M, Prieto G, Verano JW. Life history and origin of the camelids provisioning a mass killing sacrifice during the Chimú Period: Insight from stable isotopes. Environmental Archaeology. 2020;25(3):310-324.
--	CA-44	--	--	Huanchaquito	1100-1470 CE	late intermediate period	late	Chimu	-8.1	-79.11	50	>500	coast	camelid	juvenile	bone	mandible	-15.1	-15.1	9.9	9.9	NA	NA	NA	Dufour et al 2020	Dufour E, Goepfert N, Le Neün M, Prieto G, Verano JW. Life history and origin of the camelids provisioning a mass killing sacrifice during the Chimú Period: Insight from stable isotopes. Environmental Archaeology. 2020;25(3):310-324.
--	CA-64	--	--	Huanchaquito	1100-1470 CE	late intermediate period	late	Chimu	-8.1	-79.11	50	>500	coast	camelid	juvenile	bone	phalanx	-14.9	-14.9	8.3	8.3	NA	NA	NA	Dufour et al 2020	Dufour E, Goepfert N, Le Neün M, Prieto G, Verano JW. Life history and origin of the camelids provisioning a mass killing sacrifice during the Chimú Period: Insight from stable isotopes. Environmental Archaeology. 2020;25(3):310-324.
--	CA-92	--	--	Huanchaquito	1100-1470 CE	late intermediate period	late	Chimu	-8.1	-79.11	50	>500	coast	camelid	juvenile	bone	astragalus	-14.7	-14.7	9.3	9.3	NA	NA	NA	Dufour et al 2020	Dufour E, Goepfert N, Le Neün M, Prieto G, Verano JW. Life history and origin of the camelids provisioning a mass killing sacrifice during the Chimú Period: Insight from stable isotopes. Environmental Archaeology. 2020;25(3):310-324.
--	CA-66	--	--	Huanchaquito	1100-1470 CE	late intermediate period	late	Chimu	-8.1	-79.11	50	>500	coast	camelid	adult	bone	phalanx	-14.7	-14.7	8.9	8.9	NA	NA	NA	Dufour et al 2020	Dufour E, Goepfert N, Le Neün M, Prieto G, Verano JW. Life history and origin of the camelids provisioning a mass killing sacrifice during the Chimú Period: Insight from stable isotopes. Environmental Archaeology. 2020;25(3):310-324.
--	CA-123	--	--	Huanchaquito	1100-1470 CE	late intermediate period	late	Chimu	-8.1	-79.11	50	>500	coast	camelid	juvenile	bone	phalanx	-14.6	-14.6	5.9	5.9	NA	NA	NA	Dufour et al 2020	Dufour E, Goepfert N, Le Neün M, Prieto G, Verano JW. Life history and origin of the camelids provisioning a mass killing sacrifice during the Chimú Period: Insight from stable isotopes. Environmental Archaeology. 2020;25(3):310-324.
--	CA-110	--	--	Huanchaquito	1100-1470 CE	late intermediate period	late	Chimu	-8.1	-79.11	50	>500	coast	camelid	juvenile	bone	astragalus	-14.5	-14.5	8.3	8.3	NA	NA	NA	Dufour et al 2020	Dufour E, Goepfert N, Le Neün M, Prieto G, Verano JW. Life history and origin of the camelids provisioning a mass killing sacrifice during the Chimú Period: Insight from stable isotopes. Environmental Archaeology. 2020;25(3):310-324.
--	CA-90	--	--	Huanchaquito	1100-1470 CE	late intermediate period	late	Chimu	-8.1	-79.11	50	>500	coast	camelid	juvenile	bone	mandible	-14.5	-14.5	9	9	NA	NA	NA	Dufour et al 2020	Dufour E, Goepfert N, Le Neün M, Prieto G, Verano JW. Life history and origin of the camelids provisioning a mass killing sacrifice during the Chimú Period: Insight from stable isotopes. Environmental Archaeology. 2020;25(3):310-324.
--	CA-143	--	--	Huanchaquito	1100-1470 CE	late intermediate period	late	Chimu	-8.1	-79.11	50	>500	coast	camelid	adult	bone	phalanx	-14.5	-14.5	9.5	9.5	NA	NA	NA	Dufour et al 2020	Dufour E, Goepfert N, Le Neün M, Prieto G, Verano JW. Life history and origin of the camelids provisioning a mass killing sacrifice during the Chimú Period: Insight from stable isotopes. Environmental Archaeology. 2020;25(3):310-324.
--	CA-36	--	--	Huanchaquito	1100-1470 CE	late intermediate period	late	Chimu	-8.1	-79.11	50	>500	coast	camelid	adult	bone	astragalus	-14.4	-14.4	8.2	8.2	NA	NA	NA	Dufour et al 2020	Dufour E, Goepfert N, Le Neün M, Prieto G, Verano JW. Life history and origin of the camelids provisioning a mass killing sacrifice during the Chimú Period: Insight from stable isotopes. Environmental Archaeology. 2020;25(3):310-324.
--	CA-101	--	--	Huanchaquito	1100-1470 CE	late intermediate period	late	Chimu	-8.1	-79.11	50	>500	coast	camelid	juvenile	bone	astragalus	-14.1	-14.1	11.7	11.7	NA	NA	NA	Dufour et al 2020	Dufour E, Goepfert N, Le Neün M, Prieto G, Verano JW. Life history and origin of the camelids provisioning a mass killing sacrifice during the Chimú Period: Insight from stable isotopes. Environmental Archaeology. 2020;25(3):310-324.
--	CA-145	--	--	Huanchaquito	1100-1470 CE	late intermediate period	late	Chimu	-8.1	-79.11	50	>500	coast	camelid	adult	bone	phalanx	-13.8	-13.8	9.5	9.5	NA	NA	NA	Dufour et al 2020	Dufour E, Goepfert N, Le Neün M, Prieto G, Verano JW. Life history and origin of the camelids provisioning a mass killing sacrifice during the Chimú Period: Insight from stable isotopes. Environmental Archaeology. 2020;25(3):310-324.
--	CA-105	--	--	Huanchaquito	1100-1470 CE	late intermediate period	late	Chimu	-8.1	-79.11	50	>500	coast	camelid	adult	bone	astragalus	-13.7	-13.7	6.7	6.7	NA	NA	NA	Dufour et al 2020	Dufour E, Goepfert N, Le Neün M, Prieto G, Verano JW. Life history and origin of the camelids provisioning a mass killing sacrifice during the Chimú Period: Insight from stable isotopes. Environmental Archaeology. 2020;25(3):310-324.
--	CA-128	--	--	Huanchaquito	1100-1470 CE	late intermediate period	late	Chimu	-8.1	-79.11	50	>500	coast	camelid	juvenile	bone	astragalus	-13.5	-13.5	8.1	8.1	NA	NA	NA	Dufour et al 2020	Dufour E, Goepfert N, Le Neün M, Prieto G, Verano JW. Life history and origin of the camelids provisioning a mass killing sacrifice during the Chimú Period: Insight from stable isotopes. Environmental Archaeology. 2020;25(3):310-324.
--	CA- 32	--	--	Huanchaquito	1100-1470 CE	late intermediate period	late	Chimu	-8.1	-79.11	50	>500	coast	camelid	juvenile	bone	phalanx	-13.4	-13.4	7.9	7.9	NA	NA	NA	Dufour et al 2020	Dufour E, Goepfert N, Le Neün M, Prieto G, Verano JW. Life history and origin of the camelids provisioning a mass killing sacrifice during the Chimú Period: Insight from stable isotopes. Environmental Archaeology. 2020;25(3):310-324.
--	CA-126	--	--	Huanchaquito	1100-1470 CE	late intermediate period	late	Chimu	-8.1	-79.11	50	>500	coast	camelid	juvenile	bone	phalanx	-13.3	-13.3	8.6	8.6	NA	NA	NA	Dufour et al 2020	Dufour E, Goepfert N, Le Neün M, Prieto G, Verano JW. Life history and origin of the camelids provisioning a mass killing sacrifice during the Chimú Period: Insight from stable isotopes. Environmental Archaeology. 2020;25(3):310-324.
--	CA-134	--	--	Huanchaquito	1100-1470 CE	late intermediate period	late	Chimu	-8.1	-79.11	50	>500	coast	camelid	juvenile	bone	phalanx	-13.2	-13.2	5.6	5.6	NA	NA	NA	Dufour et al 2020	Dufour E, Goepfert N, Le Neün M, Prieto G, Verano JW. Life history and origin of the camelids provisioning a mass killing sacrifice during the Chimú Period: Insight from stable isotopes. Environmental Archaeology. 2020;25(3):310-324.
--	CA-135	--	--	Huanchaquito	1100-1470 CE	late intermediate period	late	Chimu	-8.1	-79.11	50	>500	coast	camelid	juvenile	bone	phalanx	-13.2	-13.2	4.5	4.5	NA	NA	NA	Dufour et al 2020	Dufour E, Goepfert N, Le Neün M, Prieto G, Verano JW. Life history and origin of the camelids provisioning a mass killing sacrifice during the Chimú Period: Insight from stable isotopes. Environmental Archaeology. 2020;25(3):310-324.
--	CA-196	--	--	Huanchaquito	1100-1470 CE	late intermediate period	late	Chimu	-8.1	-79.11	50	>500	coast	camelid	juvenile	bone	phalanx	-13.2	-13.2	5.2	5.2	NA	NA	NA	Dufour et al 2020	Dufour E, Goepfert N, Le Neün M, Prieto G, Verano JW. Life history and origin of the camelids provisioning a mass killing sacrifice during the Chimú Period: Insight from stable isotopes. Environmental Archaeology. 2020;25(3):310-324.
--	CA-131	--	--	Huanchaquito	1100-1470 CE	late intermediate period	late	Chimu	-8.1	-79.11	50	>500	coast	camelid	juvenile	bone	astragalus	-13.1	-13.1	6.5	6.5	NA	NA	NA	Dufour et al 2020	Dufour E, Goepfert N, Le Neün M, Prieto G, Verano JW. Life history and origin of the camelids provisioning a mass killing sacrifice during the Chimú Period: Insight from stable isotopes. Environmental Archaeology. 2020;25(3):310-324.
--	CA-39	--	--	Huanchaquito	1100-1470 CE	late intermediate period	late	Chimu	-8.1	-79.11	50	>500	coast	camelid	juvenile	bone	phalanx	-13.1	-13.1	8.4	8.4	NA	NA	NA	Dufour et al 2020	Dufour E, Goepfert N, Le Neün M, Prieto G, Verano JW. Life history and origin of the camelids provisioning a mass killing sacrifice during the Chimú Period: Insight from stable isotopes. Environmental Archaeology. 2020;25(3):310-324.
--	CA-160	--	--	Huanchaquito	1100-1470 CE	late intermediate period	late	Chimu	-8.1	-79.11	50	>500	coast	camelid	adult	bone	astragalus	-13	-13	9.8	9.8	NA	NA	NA	Dufour et al 2020	Dufour E, Goepfert N, Le Neün M, Prieto G, Verano JW. Life history and origin of the camelids provisioning a mass killing sacrifice during the Chimú Period: Insight from stable isotopes. Environmental Archaeology. 2020;25(3):310-324.
--	CA-45	--	--	Huanchaquito	1100-1470 CE	late intermediate period	late	Chimu	-8.1	-79.11	50	>500	coast	camelid	adult	bone	astragalus	-13	-13	6.3	6.3	NA	NA	NA	Dufour et al 2020	Dufour E, Goepfert N, Le Neün M, Prieto G, Verano JW. Life history and origin of the camelids provisioning a mass killing sacrifice during the Chimú Period: Insight from stable isotopes. Environmental Archaeology. 2020;25(3):310-324.
--	CA-54	--	--	Huanchaquito	1100-1470 CE	late intermediate period	late	Chimu	-8.1	-79.11	50	>500	coast	camelid	juvenile	bone	phalanx	-13	-13	7.8	7.8	NA	NA	NA	Dufour et al 2020	Dufour E, Goepfert N, Le Neün M, Prieto G, Verano JW. Life history and origin of the camelids provisioning a mass killing sacrifice during the Chimú Period: Insight from stable isotopes. Environmental Archaeology. 2020;25(3):310-324.
--	CA-9091 A	--	--	Huanchaquito	1100-1470 CE	late intermediate period	late	Chimu	-8.1	-79.11	50	>500	coast	camelid	juvenile	bone	astragalus	-12.9	-12.9	7.3	7.3	NA	NA	NA	Dufour et al 2020	Dufour E, Goepfert N, Le Neün M, Prieto G, Verano JW. Life history and origin of the camelids provisioning a mass killing sacrifice during the Chimú Period: Insight from stable isotopes. Environmental Archaeology. 2020;25(3):310-324.
--	CA-79	--	--	Huanchaquito	1100-1470 CE	late intermediate period	late	Chimu	-8.1	-79.11	50	>500	coast	camelid	adult	bone	phalanx	-12.9	-12.9	7.9	7.9	NA	NA	NA	Dufour et al 2020	Dufour E, Goepfert N, Le Neün M, Prieto G, Verano JW. Life history and origin of the camelids provisioning a mass killing sacrifice during the Chimú Period: Insight from stable isotopes. Environmental Archaeology. 2020;25(3):310-324.
--	CA-140	--	--	Huanchaquito	1100-1470 CE	late intermediate period	late	Chimu	-8.1	-79.11	50	>500	coast	camelid	juvenile	bone	phalanx	-12.9	-12.9	6	6	NA	NA	NA	Dufour et al 2020	Dufour E, Goepfert N, Le Neün M, Prieto G, Verano JW. Life history and origin of the camelids provisioning a mass killing sacrifice during the Chimú Period: Insight from stable isotopes. Environmental Archaeology. 2020;25(3):310-324.
--	CA-68	--	--	Huanchaquito	1100-1470 CE	late intermediate period	late	Chimu	-8.1	-79.11	50	>500	coast	camelid	juvenile	bone	phalanx	-12.9	-12.9	9.7	9.7	NA	NA	NA	Dufour et al 2020	Dufour E, Goepfert N, Le Neün M, Prieto G, Verano JW. Life history and origin of the camelids provisioning a mass killing sacrifice during the Chimú Period: Insight from stable isotopes. Environmental Archaeology. 2020;25(3):310-324.
--	CA-119	--	--	Huanchaquito	1100-1470 CE	late intermediate period	late	Chimu	-8.1	-79.11	50	>500	coast	camelid	adult	bone	phalanx	-12.8	-12.8	7.2	7.2	NA	NA	NA	Dufour et al 2020	Dufour E, Goepfert N, Le Neün M, Prieto G, Verano JW. Life history and origin of the camelids provisioning a mass killing sacrifice during the Chimú Period: Insight from stable isotopes. Environmental Archaeology. 2020;25(3):310-324.
--	CA-139	--	--	Huanchaquito	1100-1470 CE	late intermediate period	late	Chimu	-8.1	-79.11	50	>500	coast	camelid	juvenile	bone	phalanx	-12.8	-12.8	9	9	NA	NA	NA	Dufour et al 2020	Dufour E, Goepfert N, Le Neün M, Prieto G, Verano JW. Life history and origin of the camelids provisioning a mass killing sacrifice during the Chimú Period: Insight from stable isotopes. Environmental Archaeology. 2020;25(3):310-324.
--	CA-148	--	--	Huanchaquito	1100-1470 CE	late intermediate period	late	Chimu	-8.1	-79.11	50	>500	coast	camelid	juvenile	bone	phalanx	-12.8	-12.8	9	9	NA	NA	NA	Dufour et al 2020	Dufour E, Goepfert N, Le Neün M, Prieto G, Verano JW. Life history and origin of the camelids provisioning a mass killing sacrifice during the Chimú Period: Insight from stable isotopes. Environmental Archaeology. 2020;25(3):310-324.
--	CA-146	--	--	Huanchaquito	1100-1470 CE	late intermediate period	late	Chimu	-8.1	-79.11	50	>500	coast	camelid	adult	bone	astragalus	-12.7	-12.7	7.5	7.5	NA	NA	NA	Dufour et al 2020	Dufour E, Goepfert N, Le Neün M, Prieto G, Verano JW. Life history and origin of the camelids provisioning a mass killing sacrifice during the Chimú Period: Insight from stable isotopes. Environmental Archaeology. 2020;25(3):310-324.
--	CA-43	--	--	Huanchaquito	1100-1470 CE	late intermediate period	late	Chimu	-8.1	-79.11	50	>500	coast	camelid	juvenile	bone	astragalus	-12.7	-12.7	9.2	9.2	NA	NA	NA	Dufour et al 2020	Dufour E, Goepfert N, Le Neün M, Prieto G, Verano JW. Life history and origin of the camelids provisioning a mass killing sacrifice during the Chimú Period: Insight from stable isotopes. Environmental Archaeology. 2020;25(3):310-324.
--	CA-127	--	--	Huanchaquito	1100-1470 CE	late intermediate period	late	Chimu	-8.1	-79.11	50	>500	coast	camelid	juvenile	bone	phalanx	-12.7	-12.7	7.2	7.2	NA	NA	NA	Dufour et al 2020	Dufour E, Goepfert N, Le Neün M, Prieto G, Verano JW. Life history and origin of the camelids provisioning a mass killing sacrifice during the Chimú Period: Insight from stable isotopes. Environmental Archaeology. 2020;25(3):310-324.
--	CA-120	--	--	Huanchaquito	1100-1470 CE	late intermediate period	late	Chimu	-8.1	-79.11	50	>500	coast	camelid	adult	bone	phalanx	-12.6	-12.6	7.9	7.9	NA	NA	NA	Dufour et al 2020	Dufour E, Goepfert N, Le Neün M, Prieto G, Verano JW. Life history and origin of the camelids provisioning a mass killing sacrifice during the Chimú Period: Insight from stable isotopes. Environmental Archaeology. 2020;25(3):310-324.
--	CA-46	--	--	Huanchaquito	1100-1470 CE	late intermediate period	late	Chimu	-8.1	-79.11	50	>500	coast	camelid	juvenile	bone	astragalus	-12.5	-12.5	7.6	7.6	NA	NA	NA	Dufour et al 2020	Dufour E, Goepfert N, Le Neün M, Prieto G, Verano JW. Life history and origin of the camelids provisioning a mass killing sacrifice during the Chimú Period: Insight from stable isotopes. Environmental Archaeology. 2020;25(3):310-324.
--	CA-138	--	--	Huanchaquito	1100-1470 CE	late intermediate period	late	Chimu	-8.1	-79.11	50	>500	coast	camelid	adult	bone	phalanx	-12.5	-12.5	11.9	11.9	NA	NA	NA	Dufour et al 2020	Dufour E, Goepfert N, Le Neün M, Prieto G, Verano JW. Life history and origin of the camelids provisioning a mass killing sacrifice during the Chimú Period: Insight from stable isotopes. Environmental Archaeology. 2020;25(3):310-324.
--	CA-147	--	--	Huanchaquito	1100-1470 CE	late intermediate period	late	Chimu	-8.1	-79.11	50	>500	coast	camelid	juvenile	bone	phalanx	-12.4	-12.4	6.8	6.8	NA	NA	NA	Dufour et al 2020	Dufour E, Goepfert N, Le Neün M, Prieto G, Verano JW. Life history and origin of the camelids provisioning a mass killing sacrifice during the Chimú Period: Insight from stable isotopes. Environmental Archaeology. 2020;25(3):310-324.
--	CA-153	--	--	Huanchaquito	1100-1470 CE	late intermediate period	late	Chimu	-8.1	-79.11	50	>500	coast	camelid	juvenile	bone	phalanx	-12.4	-12.4	7.2	7.2	NA	NA	NA	Dufour et al 2020	Dufour E, Goepfert N, Le Neün M, Prieto G, Verano JW. Life history and origin of the camelids provisioning a mass killing sacrifice during the Chimú Period: Insight from stable isotopes. Environmental Archaeology. 2020;25(3):310-324.
--	CA-162	--	--	Huanchaquito	1100-1470 CE	late intermediate period	late	Chimu	-8.1	-79.11	50	>500	coast	camelid	juvenile	bone	phalanx	-12.3	-12.3	7.9	7.9	NA	NA	NA	Dufour et al 2020	Dufour E, Goepfert N, Le Neün M, Prieto G, Verano JW. Life history and origin of the camelids provisioning a mass killing sacrifice during the Chimú Period: Insight from stable isotopes. Environmental Archaeology. 2020;25(3):310-324.
--	CA-192	--	--	Huanchaquito	1100-1470 CE	late intermediate period	late	Chimu	-8.1	-79.11	50	>500	coast	camelid	juvenile	bone	phalanx	-12.3	-12.3	8	8	NA	NA	NA	Dufour et al 2020	Dufour E, Goepfert N, Le Neün M, Prieto G, Verano JW. Life history and origin of the camelids provisioning a mass killing sacrifice during the Chimú Period: Insight from stable isotopes. Environmental Archaeology. 2020;25(3):310-324.
--	CA-182	--	--	Huanchaquito	1100-1470 CE	late intermediate period	late	Chimu	-8.1	-79.11	50	>500	coast	camelid	juvenile	bone	phalanx	-12.2	-12.2	7.1	7.1	NA	NA	NA	Dufour et al 2020	Dufour E, Goepfert N, Le Neün M, Prieto G, Verano JW. Life history and origin of the camelids provisioning a mass killing sacrifice during the Chimú Period: Insight from stable isotopes. Environmental Archaeology. 2020;25(3):310-324.
--	CA-85	--	--	Huanchaquito	1100-1470 CE	late intermediate period	late	Chimu	-8.1	-79.11	50	>500	coast	camelid	juvenile	bone	phalanx	-12.2	-12.2	10.1	10.1	NA	NA	NA	Dufour et al 2020	Dufour E, Goepfert N, Le Neün M, Prieto G, Verano JW. Life history and origin of the camelids provisioning a mass killing sacrifice during the Chimú Period: Insight from stable isotopes. Environmental Archaeology. 2020;25(3):310-324.
--	CA-108	--	--	Huanchaquito	1100-1470 CE	late intermediate period	late	Chimu	-8.1	-79.11	50	>500	coast	camelid	adult	bone	phalanx	-12.1	-12.1	11	11	NA	NA	NA	Dufour et al 2020	Dufour E, Goepfert N, Le Neün M, Prieto G, Verano JW. Life history and origin of the camelids provisioning a mass killing sacrifice during the Chimú Period: Insight from stable isotopes. Environmental Archaeology. 2020;25(3):310-324.
--	CA-104	--	--	Huanchaquito	1100-1470 CE	late intermediate period	late	Chimu	-8.1	-79.11	50	>500	coast	camelid	juvenile	bone	phalanx	-12.1	-12.1	7.7	7.7	NA	NA	NA	Dufour et al 2020	Dufour E, Goepfert N, Le Neün M, Prieto G, Verano JW. Life history and origin of the camelids provisioning a mass killing sacrifice during the Chimú Period: Insight from stable isotopes. Environmental Archaeology. 2020;25(3):310-324.
--	CA- 03	--	--	Huanchaquito	1100-1470 CE	late intermediate period	late	Chimu	-8.1	-79.11	50	>500	coast	camelid	juvenile	bone	phalanx	-12.1	-12.1	7.6	7.6	NA	NA	NA	Dufour et al 2020	Dufour E, Goepfert N, Le Neün M, Prieto G, Verano JW. Life history and origin of the camelids provisioning a mass killing sacrifice during the Chimú Period: Insight from stable isotopes. Environmental Archaeology. 2020;25(3):310-324.
--	CA- 16	--	--	Huanchaquito	1100-1470 CE	late intermediate period	late	Chimu	-8.1	-79.11	50	>500	coast	camelid	juvenile	bone	phalanx	-12.1	-12.1	7.6	7.6	NA	NA	NA	Dufour et al 2020	Dufour E, Goepfert N, Le Neün M, Prieto G, Verano JW. Life history and origin of the camelids provisioning a mass killing sacrifice during the Chimú Period: Insight from stable isotopes. Environmental Archaeology. 2020;25(3):310-324.
--	CA-52	--	--	Huanchaquito	1100-1470 CE	late intermediate period	late	Chimu	-8.1	-79.11	50	>500	coast	camelid	juvenile	bone	phalanx	-12	-12	8	8	NA	NA	NA	Dufour et al 2020	Dufour E, Goepfert N, Le Neün M, Prieto G, Verano JW. Life history and origin of the camelids provisioning a mass killing sacrifice during the Chimú Period: Insight from stable isotopes. Environmental Archaeology. 2020;25(3):310-324.
--	CA-102	--	--	Huanchaquito	1100-1470 CE	late intermediate period	late	Chimu	-8.1	-79.11	50	>500	coast	camelid	adult	bone	phalanx	-11.9	-11.9	8.5	8.5	NA	NA	NA	Dufour et al 2020	Dufour E, Goepfert N, Le Neün M, Prieto G, Verano JW. Life history and origin of the camelids provisioning a mass killing sacrifice during the Chimú Period: Insight from stable isotopes. Environmental Archaeology. 2020;25(3):310-324.
--	CA- 01	--	--	Huanchaquito	1100-1470 CE	late intermediate period	late	Chimu	-8.1	-79.11	50	>500	coast	camelid	juvenile	bone	phalanx	-11.8	-11.8	7.1	7.1	NA	NA	NA	Dufour et al 2020	Dufour E, Goepfert N, Le Neün M, Prieto G, Verano JW. Life history and origin of the camelids provisioning a mass killing sacrifice during the Chimú Period: Insight from stable isotopes. Environmental Archaeology. 2020;25(3):310-324.
--	CA- 11	--	--	Huanchaquito	1100-1470 CE	late intermediate period	late	Chimu	-8.1	-79.11	50	>500	coast	camelid	juvenile	bone	phalanx	-11.8	-11.8	8.9	8.9	NA	NA	NA	Dufour et al 2020	Dufour E, Goepfert N, Le Neün M, Prieto G, Verano JW. Life history and origin of the camelids provisioning a mass killing sacrifice during the Chimú Period: Insight from stable isotopes. Environmental Archaeology. 2020;25(3):310-324.
--	CA-63	--	--	Huanchaquito	1100-1470 CE	late intermediate period	late	Chimu	-8.1	-79.11	50	>500	coast	camelid	adult	bone	astragalus	-11.7	-11.7	9.1	9.1	NA	NA	NA	Dufour et al 2020	Dufour E, Goepfert N, Le Neün M, Prieto G, Verano JW. Life history and origin of the camelids provisioning a mass killing sacrifice during the Chimú Period: Insight from stable isotopes. Environmental Archaeology. 2020;25(3):310-324.
--	CA-197	--	--	Huanchaquito	1100-1470 CE	late intermediate period	late	Chimu	-8.1	-79.11	50	>500	coast	camelid	juvenile	bone	astragalus	-11.7	-11.7	9.7	9.7	NA	NA	NA	Dufour et al 2020	Dufour E, Goepfert N, Le Neün M, Prieto G, Verano JW. Life history and origin of the camelids provisioning a mass killing sacrifice during the Chimú Period: Insight from stable isotopes. Environmental Archaeology. 2020;25(3):310-324.
--	CA- 17	--	--	Huanchaquito	1100-1470 CE	late intermediate period	late	Chimu	-8.1	-79.11	50	>500	coast	camelid	juvenile	bone	phalanx	-11.7	-11.7	9.9	9.9	NA	NA	NA	Dufour et al 2020	Dufour E, Goepfert N, Le Neün M, Prieto G, Verano JW. Life history and origin of the camelids provisioning a mass killing sacrifice during the Chimú Period: Insight from stable isotopes. Environmental Archaeology. 2020;25(3):310-324.
--	CA-170	--	--	Huanchaquito	1100-1470 CE	late intermediate period	late	Chimu	-8.1	-79.11	50	>500	coast	camelid	juvenile	bone	mandible	-11.5	-11.5	7.6	7.6	NA	NA	NA	Dufour et al 2020	Dufour E, Goepfert N, Le Neün M, Prieto G, Verano JW. Life history and origin of the camelids provisioning a mass killing sacrifice during the Chimú Period: Insight from stable isotopes. Environmental Archaeology. 2020;25(3):310-324.
--	CA-136	--	--	Huanchaquito	1100-1470 CE	late intermediate period	late	Chimu	-8.1	-79.11	50	>500	coast	camelid	juvenile	bone	phalanx	-11.5	-11.5	7.6	7.6	NA	NA	NA	Dufour et al 2020	Dufour E, Goepfert N, Le Neün M, Prieto G, Verano JW. Life history and origin of the camelids provisioning a mass killing sacrifice during the Chimú Period: Insight from stable isotopes. Environmental Archaeology. 2020;25(3):310-324.
--	CA-47	--	--	Huanchaquito	1100-1470 CE	late intermediate period	late	Chimu	-8.1	-79.11	50	>500	coast	camelid	juvenile	bone	phalanx	-11.5	-11.5	10.2	10.2	NA	NA	NA	Dufour et al 2020	Dufour E, Goepfert N, Le Neün M, Prieto G, Verano JW. Life history and origin of the camelids provisioning a mass killing sacrifice during the Chimú Period: Insight from stable isotopes. Environmental Archaeology. 2020;25(3):310-324.
--	CA-88	--	--	Huanchaquito	1100-1470 CE	late intermediate period	late	Chimu	-8.1	-79.11	50	>500	coast	camelid	juvenile	bone	phalanx	-11.5	-11.5	8.1	8.1	NA	NA	NA	Dufour et al 2020	Dufour E, Goepfert N, Le Neün M, Prieto G, Verano JW. Life history and origin of the camelids provisioning a mass killing sacrifice during the Chimú Period: Insight from stable isotopes. Environmental Archaeology. 2020;25(3):310-324.
--	CA-144	--	--	Huanchaquito	1100-1470 CE	late intermediate period	late	Chimu	-8.1	-79.11	50	>500	coast	camelid	juvenile	bone	phalanx	-11.3	-11.3	11.1	11.1	NA	NA	NA	Dufour et al 2020	Dufour E, Goepfert N, Le Neün M, Prieto G, Verano JW. Life history and origin of the camelids provisioning a mass killing sacrifice during the Chimú Period: Insight from stable isotopes. Environmental Archaeology. 2020;25(3):310-324.
--	CA- 05	--	--	Huanchaquito	1100-1470 CE	late intermediate period	late	Chimu	-8.1	-79.11	50	>500	coast	camelid	adult	bone	metacarpal	-11.1	-11.1	7.1	7.1	NA	NA	NA	Dufour et al 2020	Dufour E, Goepfert N, Le Neün M, Prieto G, Verano JW. Life history and origin of the camelids provisioning a mass killing sacrifice during the Chimú Period: Insight from stable isotopes. Environmental Archaeology. 2020;25(3):310-324.
--	CA-65	--	--	Huanchaquito	1100-1470 CE	late intermediate period	late	Chimu	-8.1	-79.11	50	>500	coast	camelid	juvenile	bone	phalanx	-11.1	-11.1	8.7	8.7	NA	NA	NA	Dufour et al 2020	Dufour E, Goepfert N, Le Neün M, Prieto G, Verano JW. Life history and origin of the camelids provisioning a mass killing sacrifice during the Chimú Period: Insight from stable isotopes. Environmental Archaeology. 2020;25(3):310-324.
--	CA-71	--	--	Huanchaquito	1100-1470 CE	late intermediate period	late	Chimu	-8.1	-79.11	50	>500	coast	camelid	juvenile	bone	phalanx	-11	-11	7.1	7.1	NA	NA	NA	Dufour et al 2020	Dufour E, Goepfert N, Le Neün M, Prieto G, Verano JW. Life history and origin of the camelids provisioning a mass killing sacrifice during the Chimú Period: Insight from stable isotopes. Environmental Archaeology. 2020;25(3):310-324.
--	CA-62	--	--	Huanchaquito	1100-1470 CE	late intermediate period	late	Chimu	-8.1	-79.11	50	>500	coast	camelid	adult	bone	astragalus	-10.9	-10.9	8.5	8.5	NA	NA	NA	Dufour et al 2020	Dufour E, Goepfert N, Le Neün M, Prieto G, Verano JW. Life history and origin of the camelids provisioning a mass killing sacrifice during the Chimú Period: Insight from stable isotopes. Environmental Archaeology. 2020;25(3):310-324.
--	CA-50	--	--	Huanchaquito	1100-1470 CE	late intermediate period	late	Chimu	-8.1	-79.11	50	>500	coast	camelid	juvenile	bone	astragalus	-10.9	-10.9	8.4	8.4	NA	NA	NA	Dufour et al 2020	Dufour E, Goepfert N, Le Neün M, Prieto G, Verano JW. Life history and origin of the camelids provisioning a mass killing sacrifice during the Chimú Period: Insight from stable isotopes. Environmental Archaeology. 2020;25(3):310-324.
--	CA-33	--	--	Huanchaquito	1100-1470 CE	late intermediate period	late	Chimu	-8.1	-79.11	50	>500	coast	camelid	juvenile	bone	phalanx	-10.8	-10.8	8.5	8.5	NA	NA	NA	Dufour et al 2020	Dufour E, Goepfert N, Le Neün M, Prieto G, Verano JW. Life history and origin of the camelids provisioning a mass killing sacrifice during the Chimú Period: Insight from stable isotopes. Environmental Archaeology. 2020;25(3):310-324.
--	CA-91	--	--	Huanchaquito	1100-1470 CE	late intermediate period	late	Chimu	-8.1	-79.11	50	>500	coast	camelid	juvenile	bone	phalanx	-10.8	-10.8	8.3	8.3	NA	NA	NA	Dufour et al 2020	Dufour E, Goepfert N, Le Neün M, Prieto G, Verano JW. Life history and origin of the camelids provisioning a mass killing sacrifice during the Chimú Period: Insight from stable isotopes. Environmental Archaeology. 2020;25(3):310-324.
--	CA-98	--	--	Huanchaquito	1100-1470 CE	late intermediate period	late	Chimu	-8.1	-79.11	50	>500	coast	camelid	adult	bone	astragalus	-10.7	-10.7	11.4	11.4	NA	NA	NA	Dufour et al 2020	Dufour E, Goepfert N, Le Neün M, Prieto G, Verano JW. Life history and origin of the camelids provisioning a mass killing sacrifice during the Chimú Period: Insight from stable isotopes. Environmental Archaeology. 2020;25(3):310-324.
--	CA-141	--	--	Huanchaquito	1100-1470 CE	late intermediate period	late	Chimu	-8.1	-79.11	50	>500	coast	camelid	juvenile	bone	astragalus	-10.7	-10.7	11.3	11.3	NA	NA	NA	Dufour et al 2020	Dufour E, Goepfert N, Le Neün M, Prieto G, Verano JW. Life history and origin of the camelids provisioning a mass killing sacrifice during the Chimú Period: Insight from stable isotopes. Environmental Archaeology. 2020;25(3):310-324.
--	CA-42	--	--	Huanchaquito	1100-1470 CE	late intermediate period	late	Chimu	-8.1	-79.11	50	>500	coast	camelid	juvenile	bone	phalanx	-10.2	-10.2	9.6	9.6	NA	NA	NA	Dufour et al 2020	Dufour E, Goepfert N, Le Neün M, Prieto G, Verano JW. Life history and origin of the camelids provisioning a mass killing sacrifice during the Chimú Period: Insight from stable isotopes. Environmental Archaeology. 2020;25(3):310-324.
--	CA-142	--	--	Huanchaquito	1100-1470 CE	late intermediate period	late	Chimu	-8.1	-79.11	50	>500	coast	camelid	juvenile	bone	phalanx	-10.1	-10.1	8.4	8.4	NA	NA	NA	Dufour et al 2020	Dufour E, Goepfert N, Le Neün M, Prieto G, Verano JW. Life history and origin of the camelids provisioning a mass killing sacrifice during the Chimú Period: Insight from stable isotopes. Environmental Archaeology. 2020;25(3):310-324.
--	CA-106	--	--	Huanchaquito	1100-1470 CE	late intermediate period	late	Chimu	-8.1	-79.11	50	>500	coast	camelid	adult	bone	phalanx	-9.9	-9.9	8.2	8.2	NA	NA	NA	Dufour et al 2020	Dufour E, Goepfert N, Le Neün M, Prieto G, Verano JW. Life history and origin of the camelids provisioning a mass killing sacrifice during the Chimú Period: Insight from stable isotopes. Environmental Archaeology. 2020;25(3):310-324.
--	CA-158	--	--	Huanchaquito	1100-1470 CE	late intermediate period	late	Chimu	-8.1	-79.11	50	>500	coast	camelid	adult	bone	phalanx	-9.9	-9.9	8	8	NA	NA	NA	Dufour et al 2020	Dufour E, Goepfert N, Le Neün M, Prieto G, Verano JW. Life history and origin of the camelids provisioning a mass killing sacrifice during the Chimú Period: Insight from stable isotopes. Environmental Archaeology. 2020;25(3):310-324.
--	CA-137	--	--	Huanchaquito	1100-1470 CE	late intermediate period	late	Chimu	-8.1	-79.11	50	>500	coast	camelid	juvenile	bone	phalanx	-9.8	-9.8	7.3	7.3	NA	NA	NA	Dufour et al 2020	Dufour E, Goepfert N, Le Neün M, Prieto G, Verano JW. Life history and origin of the camelids provisioning a mass killing sacrifice during the Chimú Period: Insight from stable isotopes. Environmental Archaeology. 2020;25(3):310-324.
--	CA-150	--	--	Huanchaquito	1100-1470 CE	late intermediate period	late	Chimu	-8.1	-79.11	50	>500	coast	camelid	juvenile	bone	astragalus	-9.7	-9.7	9.6	9.6	NA	NA	NA	Dufour et al 2020	Dufour E, Goepfert N, Le Neün M, Prieto G, Verano JW. Life history and origin of the camelids provisioning a mass killing sacrifice during the Chimú Period: Insight from stable isotopes. Environmental Archaeology. 2020;25(3):310-324.
--	CA-113	--	--	Huanchaquito	1100-1470 CE	late intermediate period	late	Chimu	-8.1	-79.11	50	>500	coast	camelid	juvenile	bone	astragalus	-9.7	-9.7	9.7	9.7	NA	NA	NA	Dufour et al 2020	Dufour E, Goepfert N, Le Neün M, Prieto G, Verano JW. Life history and origin of the camelids provisioning a mass killing sacrifice during the Chimú Period: Insight from stable isotopes. Environmental Archaeology. 2020;25(3):310-324.
--	CA-193	--	--	Huanchaquito	1100-1470 CE	late intermediate period	late	Chimu	-8.1	-79.11	50	>500	coast	camelid	juvenile	bone	phalanx	-8.4	-8.4	9.6	9.6	NA	NA	NA	Dufour et al 2020	Dufour E, Goepfert N, Le Neün M, Prieto G, Verano JW. Life history and origin of the camelids provisioning a mass killing sacrifice during the Chimú Period: Insight from stable isotopes. Environmental Archaeology. 2020;25(3):310-324.
--	CA-194	--	--	Huanchaquito	1100-1470 CE	late intermediate period	late	Chimu	-8.1	-79.11	50	>500	coast	camelid	juvenile	bone	phalanx	-8.3	-8.3	12.1	12.1	NA	NA	NA	Dufour et al 2020	Dufour E, Goepfert N, Le Neün M, Prieto G, Verano JW. Life history and origin of the camelids provisioning a mass killing sacrifice during the Chimú Period: Insight from stable isotopes. Environmental Archaeology. 2020;25(3):310-324.
--	--	--	33	Upanca	340 CE	early intermediate period	early	Nazca	-14.7	-74.68	1600	500-3500	highland	camelid	adult	bone	**	-19.2	-19.2	6.7	6.7	NA	NA	3.3	Eerkens et al 2023	Eerkens JW, Vaughn KJ, Linares-Grados M, Beckham C. Long-Term Camelid Husbandry and Agricultural Intensification in the Southern Nasca Region, Peru: Insight from Faunal Isotopes. Latin American Antiquity. 2023;1-18.
--	--	--	34	Upanca	50 CE	early intermediate period	early	Nazca	-14.7	-74.68	1600	500-3500	highland	camelid	adult	bone	**	-18.7	-18.7	6.7	6.7	NA	NA	3.4	Eerkens et al 2023	Eerkens JW, Vaughn KJ, Linares-Grados M, Beckham C. Long-Term Camelid Husbandry and Agricultural Intensification in the Southern Nasca Region, Peru: Insight from Faunal Isotopes. Latin American Antiquity. 2023;1-18.
--	--	--	29	Upanca	835 BCE	early horizon	early	Nazca	-14.7	-74.68	1600	500-3500	highland	camelid	adult	bone	**	-17.8	-17.8	7.7	7.7	NA	NA	3.1	Eerkens et al 2023	Eerkens JW, Vaughn KJ, Linares-Grados M, Beckham C. Long-Term Camelid Husbandry and Agricultural Intensification in the Southern Nasca Region, Peru: Insight from Faunal Isotopes. Latin American Antiquity. 2023;1-18.
--	--	--	29	Upanca	926 BCE	early horizon	early	Nazca	-14.7	-74.68	1600	500-3500	highland	camelid	juvenile	bone	**	-17.5	-17.5	12.8	12.8	NA	NA	3.4	Eerkens et al 2023	Eerkens JW, Vaughn KJ, Linares-Grados M, Beckham C. Long-Term Camelid Husbandry and Agricultural Intensification in the Southern Nasca Region, Peru: Insight from Faunal Isotopes. Latin American Antiquity. 2023;1-18.
--	--	--	33	Upanca	340 CE	early intermediate period	early	Nazca	-14.7	-74.68	1600	500-3500	highland	camelid	adult	bone	**	-17.5	-17.5	7.5	7.5	NA	NA	3.4	Eerkens et al 2023	Eerkens JW, Vaughn KJ, Linares-Grados M, Beckham C. Long-Term Camelid Husbandry and Agricultural Intensification in the Southern Nasca Region, Peru: Insight from Faunal Isotopes. Latin American Antiquity. 2023;1-18.
--	--	--	29	Upanca	926 BCE	early horizon	early	Nazca	-14.7	-74.68	1600	500-3500	highland	camelid	adult	bone	**	-17.4	-17.4	12.8	12.8	NA	NA	3.3	Eerkens et al 2023	Eerkens JW, Vaughn KJ, Linares-Grados M, Beckham C. Long-Term Camelid Husbandry and Agricultural Intensification in the Southern Nasca Region, Peru: Insight from Faunal Isotopes. Latin American Antiquity. 2023;1-18.
--	--	--	29	Upanca	835 BCE	early horizon	early	Nazca	-14.7	-74.68	50	500-3500	highland	camelid	adult	bone	**	-17.3	-17.3	13.6	13.6	NA	NA	3.1	Eerkens et al 2023	Eerkens JW, Vaughn KJ, Linares-Grados M, Beckham C. Long-Term Camelid Husbandry and Agricultural Intensification in the Southern Nasca Region, Peru: Insight from Faunal Isotopes. Latin American Antiquity. 2023;1-18.
--	--	--	29	Upanca	50 BCE	early intermediate period	early	Nazca	-14.7	-74.68	1600	500-3500	highland	camelid	adult	bone	**	-17.2	-17.2	10.3	10.3	NA	NA	3.5	Eerkens et al 2023	Eerkens JW, Vaughn KJ, Linares-Grados M, Beckham C. Long-Term Camelid Husbandry and Agricultural Intensification in the Southern Nasca Region, Peru: Insight from Faunal Isotopes. Latin American Antiquity. 2023;1-18.
--	--	--	29	Upanca	50 BCE	early intermediate period	early	Nazca	-14.7	-74.68	1600	500-3500	highland	camelid	juvenile	bone	**	-17.1	-17.1	13.6	13.6	NA	NA	3.2	Eerkens et al 2023	Eerkens JW, Vaughn KJ, Linares-Grados M, Beckham C. Long-Term Camelid Husbandry and Agricultural Intensification in the Southern Nasca Region, Peru: Insight from Faunal Isotopes. Latin American Antiquity. 2023;1-18.
--	--	--	34	Upanca	50 CE	early intermediate period	early	Nazca	-14.7	-74.68	1600	500-3500	highland	camelid	adult	bone	**	-16.1	-16.1	7.6	7.6	NA	NA	3.3	Eerkens et al 2023	Eerkens JW, Vaughn KJ, Linares-Grados M, Beckham C. Long-Term Camelid Husbandry and Agricultural Intensification in the Southern Nasca Region, Peru: Insight from Faunal Isotopes. Latin American Antiquity. 2023;1-18.
--	--	--	33	Upanca	350 BCE	early horizon	early	Nazca	-14.7	-74.68	1600	500-3500	highland	camelid	adult	bone	**	-16	-16	11	11	NA	NA	3.3	Eerkens et al 2023	Eerkens JW, Vaughn KJ, Linares-Grados M, Beckham C. Long-Term Camelid Husbandry and Agricultural Intensification in the Southern Nasca Region, Peru: Insight from Faunal Isotopes. Latin American Antiquity. 2023;1-18.
--	--	--	6	Upanca	340 CE	early intermediate period	early	Nazca	-14.7	-74.68	1600	500-3500	highland	camelid	adult	bone	**	-15.2	-15.2	8.3	8.3	NA	NA	3.3	Eerkens et al 2023	Eerkens JW, Vaughn KJ, Linares-Grados M, Beckham C. Long-Term Camelid Husbandry and Agricultural Intensification in the Southern Nasca Region, Peru: Insight from Faunal Isotopes. Latin American Antiquity. 2023;1-18.
--	--	--	6	Upanca	340 CE	early intermediate period	early	Nazca	-14.7	-74.68	1600	500-3500	highland	camelid	adult	bone	**	-15.2	-15.2	8.1	8.1	NA	NA	3.4	Eerkens et al 2023	Eerkens JW, Vaughn KJ, Linares-Grados M, Beckham C. Long-Term Camelid Husbandry and Agricultural Intensification in the Southern Nasca Region, Peru: Insight from Faunal Isotopes. Latin American Antiquity. 2023;1-18.
--	--	--	6	Upanca	340 CE	early intermediate period	early	Nazca	-14.7	-74.68	1600	500-3500	highland	camelid	juvenile	bone	**	-15.1	-15.1	9.3	9.3	NA	NA	3.4	Eerkens et al 2023	Eerkens JW, Vaughn KJ, Linares-Grados M, Beckham C. Long-Term Camelid Husbandry and Agricultural Intensification in the Southern Nasca Region, Peru: Insight from Faunal Isotopes. Latin American Antiquity. 2023;1-18.
--	--	--	29	Upanca	50 BCE	early intermediate period	early	Nazca	-14.7	-74.68	1600	500-3500	highland	camelid	adult	bone	**	-14.9	-14.9	8	8	NA	NA	3.2	Eerkens et al 2023	Eerkens JW, Vaughn KJ, Linares-Grados M, Beckham C. Long-Term Camelid Husbandry and Agricultural Intensification in the Southern Nasca Region, Peru: Insight from Faunal Isotopes. Latin American Antiquity. 2023;1-18.
--	--	--	29	Upanca	150 CE	early intermediate period	early	Nazca	-14.7	-74.68	1600	500-3500	highland	camelid	adult	bone	**	-13.9	-13.9	9.2	9.2	NA	NA	3.1	Eerkens et al 2023	Eerkens JW, Vaughn KJ, Linares-Grados M, Beckham C. Long-Term Camelid Husbandry and Agricultural Intensification in the Southern Nasca Region, Peru: Insight from Faunal Isotopes. Latin American Antiquity. 2023;1-18.
--	--	--	29	Upanca	150 CE	early intermediate period	early	Nazca	-14.7	-74.68	1600	500-3500	highland	camelid	adult	bone	**	-13.8	-13.8	9.5	9.5	NA	NA	3.2	Eerkens et al 2023	Eerkens JW, Vaughn KJ, Linares-Grados M, Beckham C. Long-Term Camelid Husbandry and Agricultural Intensification in the Southern Nasca Region, Peru: Insight from Faunal Isotopes. Latin American Antiquity. 2023;1-18.
CI38A	73N	--	1604	Conchopata	550-1000 CE	middle horizon	late	Wari	-13.16	-74.21	2700	500-3500	highland	camelid	**	bone	femur	-19.5	-19.5	8	8	NA	NA	3.21	Finucane et al 2006	Finucane B, Agurto PM, Isbell WH. Human and animal diet at Conchopata, Peru: stable isotope evidence for maize agriculture and animal management practices during the Middle Horizon. Journal of Archaeological Science. 2006;33(12):1766-1776.
CI1A	73T	--	1649	Conchopata	550-1000 CE	middle horizon	late	Wari	-13.16	-74.21	2700	500-3500	highland	camelid	**	bone	femur	-18.9	-18.9	5.9	5.9	NA	NA	3.21	Finucane et al 2006	Finucane B, Agurto PM, Isbell WH. Human and animal diet at Conchopata, Peru: stable isotope evidence for maize agriculture and animal management practices during the Middle Horizon. Journal of Archaeological Science. 2006;33(12):1766-1776.
CI40A	73S	--	1550	Conchopata	550-1000 CE	middle horizon	late	Wari	-13.16	-74.21	2700	500-3500	highland	camelid	**	bone	tibia	-18.8	-18.8	8.9	8.9	NA	NA	3.26	Finucane et al 2006	Finucane B, Agurto PM, Isbell WH. Human and animal diet at Conchopata, Peru: stable isotope evidence for maize agriculture and animal management practices during the Middle Horizon. Journal of Archaeological Science. 2006;33(12):1766-1776.
CI41A	73S	--	1550	Conchopata	550-1000 CE	middle horizon	late	Wari	-13.16	-74.21	2700	500-3500	highland	camelid	**	bone	tibia	-18.5	-18.5	5	5	NA	NA	3.23	Finucane et al 2006	Finucane B, Agurto PM, Isbell WH. Human and animal diet at Conchopata, Peru: stable isotope evidence for maize agriculture and animal management practices during the Middle Horizon. Journal of Archaeological Science. 2006;33(12):1766-1776.
CI23A	104T5	--	2092	Conchopata	550-1000 CE	middle horizon	late	Wari	-13.16	-74.21	2700	500-3500	highland	camelid	**	bone	phalanx	-16.8	-16.8	5	5	NA	NA	3.21	Finucane et al 2006	Finucane B, Agurto PM, Isbell WH. Human and animal diet at Conchopata, Peru: stable isotope evidence for maize agriculture and animal management practices during the Middle Horizon. Journal of Archaeological Science. 2006;33(12):1766-1776.
CI4A	142	--	2683	Conchopata	550-1000 CE	middle horizon	late	Wari	-13.16	-74.21	2700	500-3500	highland	camelid	**	bone	humerus	-12.1	-12.1	6.3	6.3	NA	NA	3.18	Finucane et al 2006	Finucane B, Agurto PM, Isbell WH. Human and animal diet at Conchopata, Peru: stable isotope evidence for maize agriculture and animal management practices during the Middle Horizon. Journal of Archaeological Science. 2006;33(12):1766-1776.
CI22A	65	--	3034	Conchopata	550-1000 CE	middle horizon	late	Wari	-13.16	-74.21	2700	500-3500	highland	camelid	**	bone	femur	-11.9	-11.9	4.6	4.6	NA	NA	3.16	Finucane et al 2006	Finucane B, Agurto PM, Isbell WH. Human and animal diet at Conchopata, Peru: stable isotope evidence for maize agriculture and animal management practices during the Middle Horizon. Journal of Archaeological Science. 2006;33(12):1766-1776.
CI19A	44A	--	2592	Conchopata	550-1000 CE	middle horizon	late	Wari	-13.16	-74.21	2700	500-3500	highland	camelid	**	bone	femur	-11.2	-11.2	6.4	6.4	NA	NA	3.22	Finucane et al 2006	Finucane B, Agurto PM, Isbell WH. Human and animal diet at Conchopata, Peru: stable isotope evidence for maize agriculture and animal management practices during the Middle Horizon. Journal of Archaeological Science. 2006;33(12):1766-1776.
CI14A	40B	--	3141	Conchopata	550-1000 CE	middle horizon	late	Wari	-13.16	-74.21	2700	500-3500	highland	camelid	**	bone	rib	-11.2	-11.2	9.6	9.6	NA	NA	3.2	Finucane et al 2006	Finucane B, Agurto PM, Isbell WH. Human and animal diet at Conchopata, Peru: stable isotope evidence for maize agriculture and animal management practices during the Middle Horizon. Journal of Archaeological Science. 2006;33(12):1766-1776.
CI24A	6	--	2806	Conchopata	550-1000 CE	middle horizon	late	Wari	-13.16	-74.21	2700	500-3500	highland	camelid	**	bone	metacarpal	-9.8	-9.8	6.6	6.6	NA	NA	3.19	Finucane et al 2006	Finucane B, Agurto PM, Isbell WH. Human and animal diet at Conchopata, Peru: stable isotope evidence for maize agriculture and animal management practices during the Middle Horizon. Journal of Archaeological Science. 2006;33(12):1766-1776.
CI3A	142	--	2693	Conchopata	550-1000 CE	middle horizon	late	Wari	-13.16	-74.21	2700	500-3500	highland	camelid	**	bone	humerus	-9.7	-9.7	7.5	7.5	NA	NA	3.19	Finucane et al 2006	Finucane B, Agurto PM, Isbell WH. Human and animal diet at Conchopata, Peru: stable isotope evidence for maize agriculture and animal management practices during the Middle Horizon. Journal of Archaeological Science. 2006;33(12):1766-1776.
CI37A	82	--	2651	Conchopata	550-1000 CE	middle horizon	late	Wari	-13.16	-74.21	2700	500-3500	highland	camelid	**	bone	rib	-9.3	-9.3	7.6	7.6	NA	NA	3.21	Finucane et al 2006	Finucane B, Agurto PM, Isbell WH. Human and animal diet at Conchopata, Peru: stable isotope evidence for maize agriculture and animal management practices during the Middle Horizon. Journal of Archaeological Science. 2006;33(12):1766-1776.
ACL-10501	1886.19	Individual 3	--	Quilcapampa	550 - 1000 CE	middle horizon	late	Wari	-16.14	-72.13	800	500-3500	highland	camelid	juvenile	dentine	dentine	-18.6	-18.6	6.2	6.2	37.7	14.6	3	Melton et al 2023	Melton MA, Alaica AK, Biwer ME, La Rosa LMG, Gordon G, Knudson KJ, VanDerwarker AM, Jennings J. Reconstructing Middle Horizon Camelid Diets and Foddering Practices: Microbotanical and Isotope Analyses of Dental Remains from Quilcapampa, Peru. Latin American Antiquity. 2023;34(4):783-803.
ACL-10500	1886.19	Individual 3	--	Quilcapampa	550 - 1000 CE	middle horizon	late	Wari	-16.14	-72.13	800	500-3500	highland	camelid	juvenile	dentine	dentine	-18.4	-18.4	7	7	23.2	8	3.4	Melton et al 2023	Melton MA, Alaica AK, Biwer ME, La Rosa LMG, Gordon G, Knudson KJ, VanDerwarker AM, Jennings J. Reconstructing Middle Horizon Camelid Diets and Foddering Practices: Microbotanical and Isotope Analyses of Dental Remains from Quilcapampa, Peru. Latin American Antiquity. 2023;34(4):783-803.
ACL-10503	1886.19	Individual 3	--	Quilcapampa	550 - 1000 CE	middle horizon	late	Wari	-16.14	-72.13	800	500-3500	highland	camelid	juvenile	dentine	M1	-18.4	-18.4	6.9	6.9	36	13.9	3	Melton et al 2023	Melton MA, Alaica AK, Biwer ME, La Rosa LMG, Gordon G, Knudson KJ, VanDerwarker AM, Jennings J. Reconstructing Middle Horizon Camelid Diets and Foddering Practices: Microbotanical and Isotope Analyses of Dental Remains from Quilcapampa, Peru. Latin American Antiquity. 2023;34(4):783-803.
ACL-10497	1828.57	Individual 4	--	Quilcapampa	550 - 1000 CE	middle horizon	late	Wari	-16.14	-72.13	800	500-3500	highland	camelid	adult	dentine	M2	-18.4	-18.4	7.5	7.5	39.6	15.4	3	Melton et al 2023	Melton MA, Alaica AK, Biwer ME, La Rosa LMG, Gordon G, Knudson KJ, VanDerwarker AM, Jennings J. Reconstructing Middle Horizon Camelid Diets and Foddering Practices: Microbotanical and Isotope Analyses of Dental Remains from Quilcapampa, Peru. Latin American Antiquity. 2023;34(4):783-803.
ACL-10424	1028.1	Individual 1	--	Quilcapampa	550 - 1000 CE	middle horizon	late	Wari	-16.14	-72.13	800	500-3500	highland	camelid	adult	dentine	M1	-18.3	-18.3	8.8	8.8	12.5	3.7	4	Melton et al 2023	Melton MA, Alaica AK, Biwer ME, La Rosa LMG, Gordon G, Knudson KJ, VanDerwarker AM, Jennings J. Reconstructing Middle Horizon Camelid Diets and Foddering Practices: Microbotanical and Isotope Analyses of Dental Remains from Quilcapampa, Peru. Latin American Antiquity. 2023;34(4):783-803.
ACL-10504	1886.19	Individual 3	--	Quilcapampa	550 - 1000 CE	middle horizon	late	Wari	-16.14	-72.13	800	500-3500	highland	camelid	juvenile	dentine	M2	-18.1	-18.1	7.2	7.2	39	15.5	2.9	Melton et al 2023	Melton MA, Alaica AK, Biwer ME, La Rosa LMG, Gordon G, Knudson KJ, VanDerwarker AM, Jennings J. Reconstructing Middle Horizon Camelid Diets and Foddering Practices: Microbotanical and Isotope Analyses of Dental Remains from Quilcapampa, Peru. Latin American Antiquity. 2023;34(4):783-803.
ACL-10502	1886.19	Individual 3	--	Quilcapampa	550 - 1000 CE	middle horizon	late	Wari	-16.14	-72.13	800	500-3500	highland	camelid	juvenile	dentine	P4	-17.8	-17.8	7.8	7.8	30.8	11.6	3.1	Melton et al 2023	Melton MA, Alaica AK, Biwer ME, La Rosa LMG, Gordon G, Knudson KJ, VanDerwarker AM, Jennings J. Reconstructing Middle Horizon Camelid Diets and Foddering Practices: Microbotanical and Isotope Analyses of Dental Remains from Quilcapampa, Peru. Latin American Antiquity. 2023;34(4):783-803.
ACL-10498	1886.36	Individual 2	--	Quilcapampa	550 - 1000 CE	middle horizon	late	Wari	-16.14	-72.13	800	500-3500	highland	camelid	adult	dentine	dentine	-17.2	-17.2	9.6	9.6	41.1	16.1	3	Melton et al 2023	Melton MA, Alaica AK, Biwer ME, La Rosa LMG, Gordon G, Knudson KJ, VanDerwarker AM, Jennings J. Reconstructing Middle Horizon Camelid Diets and Foddering Practices: Microbotanical and Isotope Analyses of Dental Remains from Quilcapampa, Peru. Latin American Antiquity. 2023;34(4):783-803.
ACL-10499	1886.36	Individual 2	--	Quilcapampa	550 - 1000 CE	middle horizon	late	Wari	-16.14	-72.13	800	500-3500	highland	camelid	adult	dentine	M1	-17.2	-17.2	9.5	9.5	39.3	15.5	3	Melton et al 2023	Melton MA, Alaica AK, Biwer ME, La Rosa LMG, Gordon G, Knudson KJ, VanDerwarker AM, Jennings J. Reconstructing Middle Horizon Camelid Diets and Foddering Practices: Microbotanical and Isotope Analyses of Dental Remains from Quilcapampa, Peru. Latin American Antiquity. 2023;34(4):783-803.
ACL-10505	1886.19	Individual 3	--	Quilcapampa	550 - 1000 CE	middle horizon	late	Wari	-16.14	-72.13	800	500-3500	highland	camelid	juvenile	dentine	M3	-17.1	-17.1	8.4	8.4	40	15.9	2.9	Melton et al 2023	Melton MA, Alaica AK, Biwer ME, La Rosa LMG, Gordon G, Knudson KJ, VanDerwarker AM, Jennings J. Reconstructing Middle Horizon Camelid Diets and Foddering Practices: Microbotanical and Isotope Analyses of Dental Remains from Quilcapampa, Peru. Latin American Antiquity. 2023;34(4):783-803.
LCV 78-B	--	20	--	Huaca Cao Viejo	1022–1176 CE	late intermediate period	late	Lambayeque/Sican	-7.91	-79.31	20	>500	coast	camelid	**	fiber	hair	-18.3	-17	5.4	6.7	42.54	14.23	3.4	Santana-Sagredo et al 2020	Santana-Sagredo F, Dufour E, Goepfert N, Zazzo A, Franco Jordán R, Vásquez Sánchez S. New bioarchaeological evidence and radiocarbon dates from the Lambayeque/Sicán culture camelids from the El Brujo Complex (Northern coast of Peru): Implications for funerary and herd management practices. Environmental Archaeology. 2020;25(3):333-352.
LCV 78-D	--	20	--	Huaca Cao Viejo	1022–1176 CE	late intermediate period	late	Lambayeque/Sican	-7.91	-79.31	20	>500	coast	camelid	**	fiber	hair	-18.2	-16.9	5	6.3	41.97	13.99	3.5	Santana-Sagredo et al 2020	Santana-Sagredo F, Dufour E, Goepfert N, Zazzo A, Franco Jordán R, Vásquez Sánchez S. New bioarchaeological evidence and radiocarbon dates from the Lambayeque/Sicán culture camelids from the El Brujo Complex (Northern coast of Peru): Implications for funerary and herd management practices. Environmental Archaeology. 2020;25(3):333-352.
LCV 127-B	--	33	--	Huaca Cao Viejo	1022–1176 CE	late intermediate period	late	Lambayeque/Sican	-7.91	-79.31	20	>500	coast	camelid	**	fiber	hair	-17.9	-16.6	7	8.3	33.34	10.56	3.6	Santana-Sagredo et al 2020	Santana-Sagredo F, Dufour E, Goepfert N, Zazzo A, Franco Jordán R, Vásquez Sánchez S. New bioarchaeological evidence and radiocarbon dates from the Lambayeque/Sicán culture camelids from the El Brujo Complex (Northern coast of Peru): Implications for funerary and herd management practices. Environmental Archaeology. 2020;25(3):333-352.
LCV 127-A	--	33	E64 (91)	Huaca Cao Viejo	1022–1176 CE	late intermediate period	late	Lambayeque/Sican	-7.91	-79.31	20	>500	coast	camelid	adult	fiber	hair	-17.9	-16.6	6.5	7.8	42.25	13.62	3.6	Santana-Sagredo et al 2020	Santana-Sagredo F, Dufour E, Goepfert N, Zazzo A, Franco Jordán R, Vásquez Sánchez S. New bioarchaeological evidence and radiocarbon dates from the Lambayeque/Sicán culture camelids from the El Brujo Complex (Northern coast of Peru): Implications for funerary and herd management practices. Environmental Archaeology. 2020;25(3):333-352.
LCV 107	--	27	E17 (95)	Huaca Cao Viejo	1022–1176 CE	late intermediate period	late	Lambayeque/Sican	-7.91	-79.31	20	>500	coast	camelid	adult	bone	phalanx	-16.5	-16.5	4.7	4.7	40.74	15.07	3.1	Santana-Sagredo et al 2020	Santana-Sagredo F, Dufour E, Goepfert N, Zazzo A, Franco Jordán R, Vásquez Sánchez S. New bioarchaeological evidence and radiocarbon dates from the Lambayeque/Sicán culture camelids from the El Brujo Complex (Northern coast of Peru): Implications for funerary and herd management practices. Environmental Archaeology. 2020;25(3):333-352.
LCV 127-C	--	33	--	Huaca Cao Viejo	1022–1176 CE	late intermediate period	late	Lambayeque/Sican	-7.91	-79.31	20	>500	coast	camelid	**	fiber	hair	-17.7	-16.4	7	8.3	41.84	13.45	3.6	Santana-Sagredo et al 2020	Santana-Sagredo F, Dufour E, Goepfert N, Zazzo A, Franco Jordán R, Vásquez Sánchez S. New bioarchaeological evidence and radiocarbon dates from the Lambayeque/Sicán culture camelids from the El Brujo Complex (Northern coast of Peru): Implications for funerary and herd management practices. Environmental Archaeology. 2020;25(3):333-352.
LCV 78-E	--	20	--	Huaca Cao Viejo	1022–1176 CE	late intermediate period	late	Lambayeque/Sican	-7.91	-79.31	20	>500	coast	camelid	**	fiber	hair	-17.7	-16.4	5.1	6.4	42.63	13.98	3.5	Santana-Sagredo et al 2020	Santana-Sagredo F, Dufour E, Goepfert N, Zazzo A, Franco Jordán R, Vásquez Sánchez S. New bioarchaeological evidence and radiocarbon dates from the Lambayeque/Sicán culture camelids from the El Brujo Complex (Northern coast of Peru): Implications for funerary and herd management practices. Environmental Archaeology. 2020;25(3):333-352.
LCV 78-C	--	20	--	Huaca Cao Viejo	1022–1176 CE	late intermediate period	late	Lambayeque/Sican	-7.91	-79.31	20	>500	coast	camelid	**	fiber	hair	-17.7	-16.4	5.2	6.5	43.62	14.24	3.5	Santana-Sagredo et al 2020	Santana-Sagredo F, Dufour E, Goepfert N, Zazzo A, Franco Jordán R, Vásquez Sánchez S. New bioarchaeological evidence and radiocarbon dates from the Lambayeque/Sicán culture camelids from the El Brujo Complex (Northern coast of Peru): Implications for funerary and herd management practices. Environmental Archaeology. 2020;25(3):333-352.
LCV 78-A	--	20	E1B (95)	Huaca Cao Viejo	1022–1176 CE	late intermediate period	late	Lambayeque/Sican	-7.91	-79.31	20	>500	coast	camelid	adult	fiber	hair	-17.5	-16.2	5.8	7.1	42.24	14.09	3.4	Santana-Sagredo et al 2020	Santana-Sagredo F, Dufour E, Goepfert N, Zazzo A, Franco Jordán R, Vásquez Sánchez S. New bioarchaeological evidence and radiocarbon dates from the Lambayeque/Sicán culture camelids from the El Brujo Complex (Northern coast of Peru): Implications for funerary and herd management practices. Environmental Archaeology. 2020;25(3):333-352.
LCV 125	--	33	E64 (91)	Huaca Cao Viejo	1022–1176 CE	late intermediate period	late	Lambayeque/Sican	-7.91	-79.31	20	>500	coast	camelid	adult	bone	phalanx	-15.6	-15.6	5.7	5.7	38.61	13.89	3.2	Santana-Sagredo et al 2020	Santana-Sagredo F, Dufour E, Goepfert N, Zazzo A, Franco Jordán R, Vásquez Sánchez S. New bioarchaeological evidence and radiocarbon dates from the Lambayeque/Sicán culture camelids from the El Brujo Complex (Northern coast of Peru): Implications for funerary and herd management practices. Environmental Archaeology. 2020;25(3):333-352.
LCV 44	--	13	E77 (91)	Huaca Cao Viejo	1022–1176 CE	late intermediate period	late	Lambayeque/Sican	-7.91	-79.31	20	>500	coast	camelid	adult	bone	phalanx	-15.4	-15.4	5.4	5.4	39.38	14.34	3.2	Santana-Sagredo et al 2020	Santana-Sagredo F, Dufour E, Goepfert N, Zazzo A, Franco Jordán R, Vásquez Sánchez S. New bioarchaeological evidence and radiocarbon dates from the Lambayeque/Sicán culture camelids from the El Brujo Complex (Northern coast of Peru): Implications for funerary and herd management practices. Environmental Archaeology. 2020;25(3):333-352.
LCV 72-E	--	19	--	Huaca Cao Viejo	1022–1176 CE	late intermediate period	late	Lambayeque/Sican	-7.91	-79.31	20	>500	coast	camelid	**	fiber	hair	-16.6	-15.3	7.7	9	39.71	13.29	3.4	Santana-Sagredo et al 2020	Santana-Sagredo F, Dufour E, Goepfert N, Zazzo A, Franco Jordán R, Vásquez Sánchez S. New bioarchaeological evidence and radiocarbon dates from the Lambayeque/Sicán culture camelids from the El Brujo Complex (Northern coast of Peru): Implications for funerary and herd management practices. Environmental Archaeology. 2020;25(3):333-352.
LCV 72-F	--	19	--	Huaca Cao Viejo	1022–1176 CE	late intermediate period	late	Lambayeque/Sican	-7.91	-79.31	20	>500	coast	camelid	**	fiber	hair	-16.4	-15.1	7.8	9.1	43.65	15.11	3.3	Santana-Sagredo et al 2020	Santana-Sagredo F, Dufour E, Goepfert N, Zazzo A, Franco Jordán R, Vásquez Sánchez S. New bioarchaeological evidence and radiocarbon dates from the Lambayeque/Sicán culture camelids from the El Brujo Complex (Northern coast of Peru): Implications for funerary and herd management practices. Environmental Archaeology. 2020;25(3):333-352.
LCV 19	--	3	E72 (92)	Huaca Cao Viejo	1022–1176 CE	late intermediate period	late	Lambayeque/Sican	-7.91	-79.31	20	>500	coast	camelid	**	fiber	hair	-16.4	-15.1	9	10.3	43.65	14.44	3.5	Santana-Sagredo et al 2020	Santana-Sagredo F, Dufour E, Goepfert N, Zazzo A, Franco Jordán R, Vásquez Sánchez S. New bioarchaeological evidence and radiocarbon dates from the Lambayeque/Sicán culture camelids from the El Brujo Complex (Northern coast of Peru): Implications for funerary and herd management practices. Environmental Archaeology. 2020;25(3):333-352.
LCV 76	--	20	E1B (95)	Huaca Cao Viejo	1022–1176 CE	late intermediate period	late	Lambayeque/Sican	-7.91	-79.31	20	>500	coast	camelid	adult	bone	phalanx	-14.9	-14.9	5.2	5.2	41.99	15.29	3.2	Santana-Sagredo et al 2020	Santana-Sagredo F, Dufour E, Goepfert N, Zazzo A, Franco Jordán R, Vásquez Sánchez S. New bioarchaeological evidence and radiocarbon dates from the Lambayeque/Sicán culture camelids from the El Brujo Complex (Northern coast of Peru): Implications for funerary and herd management practices. Environmental Archaeology. 2020;25(3):333-352.
LCV 20	--	4	E14 (92)	Huaca Cao Viejo	1022–1176 CE	late intermediate period	late	Lambayeque/Sican	-7.91	-79.31	20	>500	coast	camelid	**	bone	phalanx	-14.8	-14.8	5.7	5.7	41.65	15.34	3.1	Santana-Sagredo et al 2020	Santana-Sagredo F, Dufour E, Goepfert N, Zazzo A, Franco Jordán R, Vásquez Sánchez S. New bioarchaeological evidence and radiocarbon dates from the Lambayeque/Sicán culture camelids from the El Brujo Complex (Northern coast of Peru): Implications for funerary and herd management practices. Environmental Archaeology. 2020;25(3):333-352.
LCV 39-B	--	11	--	Huaca Cao Viejo	1022–1176 CE	late intermediate period	late	Lambayeque/Sican	-7.91	-79.31	20	>500	coast	camelid	**	fiber	hair	-16	-14.7	7.2	8.5	46.11	15.4	3.4	Santana-Sagredo et al 2020	Santana-Sagredo F, Dufour E, Goepfert N, Zazzo A, Franco Jordán R, Vásquez Sánchez S. New bioarchaeological evidence and radiocarbon dates from the Lambayeque/Sicán culture camelids from the El Brujo Complex (Northern coast of Peru): Implications for funerary and herd management practices. Environmental Archaeology. 2020;25(3):333-352.
LCV 72-D	--	19	--	Huaca Cao Viejo	1022–1176 CE	late intermediate period	late	Lambayeque/Sican	-7.91	-79.31	20	>500	coast	camelid	**	fiber	hair	-15.8	-14.5	7.4	8.7	40.74	13.64	3.4	Santana-Sagredo et al 2020	Santana-Sagredo F, Dufour E, Goepfert N, Zazzo A, Franco Jordán R, Vásquez Sánchez S. New bioarchaeological evidence and radiocarbon dates from the Lambayeque/Sicán culture camelids from the El Brujo Complex (Northern coast of Peru): Implications for funerary and herd management practices. Environmental Archaeology. 2020;25(3):333-352.
LCV 72-G	--	19	--	Huaca Cao Viejo	1022–1176 CE	late intermediate period	late	Lambayeque/Sican	-7.91	-79.31	20	>500	coast	camelid	**	fiber	hair	-15.8	-14.5	7.8	9.1	42.92	14.66	3.4	Santana-Sagredo et al 2020	Santana-Sagredo F, Dufour E, Goepfert N, Zazzo A, Franco Jordán R, Vásquez Sánchez S. New bioarchaeological evidence and radiocarbon dates from the Lambayeque/Sicán culture camelids from the El Brujo Complex (Northern coast of Peru): Implications for funerary and herd management practices. Environmental Archaeology. 2020;25(3):333-352.
LCV 61	--	17	E32 (92)	Huaca Cao Viejo	1022–1176 CE	late intermediate period	late	Lambayeque/Sican	-7.91	-79.31	20	>500	coast	camelid	adult	bone	phalanx	-14.5	-14.5	5.9	5.9	41.71	15.21	3.2	Santana-Sagredo et al 2020	Santana-Sagredo F, Dufour E, Goepfert N, Zazzo A, Franco Jordán R, Vásquez Sánchez S. New bioarchaeological evidence and radiocarbon dates from the Lambayeque/Sicán culture camelids from the El Brujo Complex (Northern coast of Peru): Implications for funerary and herd management practices. Environmental Archaeology. 2020;25(3):333-352.
LCV 72-I	--	19	--	Huaca Cao Viejo	1022–1176 CE	late intermediate period	late	Lambayeque/Sican	-7.91	-79.31	20	>500	coast	camelid	**	fiber	hair	-15.7	-14.4	7.9	9.2	41.99	14.03	3.4	Santana-Sagredo et al 2020	Santana-Sagredo F, Dufour E, Goepfert N, Zazzo A, Franco Jordán R, Vásquez Sánchez S. New bioarchaeological evidence and radiocarbon dates from the Lambayeque/Sicán culture camelids from the El Brujo Complex (Northern coast of Peru): Implications for funerary and herd management practices. Environmental Archaeology. 2020;25(3):333-352.
LCV 72-B	--	19	--	Huaca Cao Viejo	1022–1176 CE	late intermediate period	late	Lambayeque/Sican	-7.91	-79.31	20	>500	coast	camelid	**	fiber	hair	-15.7	-14.4	7.4	8.7	43.95	15	3.4	Santana-Sagredo et al 2020	Santana-Sagredo F, Dufour E, Goepfert N, Zazzo A, Franco Jordán R, Vásquez Sánchez S. New bioarchaeological evidence and radiocarbon dates from the Lambayeque/Sicán culture camelids from the El Brujo Complex (Northern coast of Peru): Implications for funerary and herd management practices. Environmental Archaeology. 2020;25(3):333-352.
LCV 72-A	--	19	T1 (95)	Huaca Cao Viejo	1022–1176 CE	late intermediate period	late	Lambayeque/Sican	-7.91	-79.31	20	>500	coast	camelid	adult	fiber	hair	-15.7	-14.4	7.4	8.7	43.14	14.77	3.4	Santana-Sagredo et al 2020	Santana-Sagredo F, Dufour E, Goepfert N, Zazzo A, Franco Jordán R, Vásquez Sánchez S. New bioarchaeological evidence and radiocarbon dates from the Lambayeque/Sicán culture camelids from the El Brujo Complex (Northern coast of Peru): Implications for funerary and herd management practices. Environmental Archaeology. 2020;25(3):333-352.
LCV 39-A	--	11	E10 (95)	Huaca Cao Viejo	1022–1176 CE	late intermediate period	late	Lambayeque/Sican	-7.91	-79.31	20	>500	coast	camelid	juvenile	fiber	hair	-15.7	-14.4	8.6	9.9	48.26	15.92	3.5	Santana-Sagredo et al 2020	Santana-Sagredo F, Dufour E, Goepfert N, Zazzo A, Franco Jordán R, Vásquez Sánchez S. New bioarchaeological evidence and radiocarbon dates from the Lambayeque/Sicán culture camelids from the El Brujo Complex (Northern coast of Peru): Implications for funerary and herd management practices. Environmental Archaeology. 2020;25(3):333-352.
LCV 111	--	28	E55 (91)	Huaca Cao Viejo	1022–1176 CE	late intermediate period	late	Lambayeque/Sican	-7.91	-79.31	20	>500	coast	camelid	**	bone	phalanx	-14.4	-14.4	5.8	5.8	41.23	14.92	3.2	Santana-Sagredo et al 2020	Santana-Sagredo F, Dufour E, Goepfert N, Zazzo A, Franco Jordán R, Vásquez Sánchez S. New bioarchaeological evidence and radiocarbon dates from the Lambayeque/Sicán culture camelids from the El Brujo Complex (Northern coast of Peru): Implications for funerary and herd management practices. Environmental Archaeology. 2020;25(3):333-352.
LCV 72-H	--	19	--	Huaca Cao Viejo	1022–1176 CE	late intermediate period	late	Lambayeque/Sican	-7.91	-79.31	20	>500	coast	camelid	**	fiber	hair	-15.4	-14.1	7.8	9.1	35.95	12.14	3.4	Santana-Sagredo et al 2020	Santana-Sagredo F, Dufour E, Goepfert N, Zazzo A, Franco Jordán R, Vásquez Sánchez S. New bioarchaeological evidence and radiocarbon dates from the Lambayeque/Sicán culture camelids from the El Brujo Complex (Northern coast of Peru): Implications for funerary and herd management practices. Environmental Archaeology. 2020;25(3):333-352.
LCV 72-C	--	19	--	Huaca Cao Viejo	1022–1176 CE	late intermediate period	late	Lambayeque/Sican	-7.91	-79.31	20	>500	coast	camelid	**	fiber	hair	-15.4	-14.1	7.4	8.7	43.39	14.6	3.4	Santana-Sagredo et al 2020	Santana-Sagredo F, Dufour E, Goepfert N, Zazzo A, Franco Jordán R, Vásquez Sánchez S. New bioarchaeological evidence and radiocarbon dates from the Lambayeque/Sicán culture camelids from the El Brujo Complex (Northern coast of Peru): Implications for funerary and herd management practices. Environmental Archaeology. 2020;25(3):333-352.
LCV 39-C	--	11	--	Huaca Cao Viejo	1022–1176 CE	late intermediate period	late	Lambayeque/Sican	-7.91	-79.31	20	>500	coast	camelid	**	fiber	hair	-15.3	-14	7.9	9.2	43.79	14.42	3.5	Santana-Sagredo et al 2020	Santana-Sagredo F, Dufour E, Goepfert N, Zazzo A, Franco Jordán R, Vásquez Sánchez S. New bioarchaeological evidence and radiocarbon dates from the Lambayeque/Sicán culture camelids from the El Brujo Complex (Northern coast of Peru): Implications for funerary and herd management practices. Environmental Archaeology. 2020;25(3):333-352.
LCV 15	--	1	E31 (92)	Huaca Cao Viejo	1022–1176 CE	late intermediate period	late	Lambayeque/Sican	-7.91	-79.31	20	>500	coast	camelid	**	fiber	hair	-15.3	-14	7.3	8.6	53.95	17.26	3.6	Santana-Sagredo et al 2020	Santana-Sagredo F, Dufour E, Goepfert N, Zazzo A, Franco Jordán R, Vásquez Sánchez S. New bioarchaeological evidence and radiocarbon dates from the Lambayeque/Sicán culture camelids from the El Brujo Complex (Northern coast of Peru): Implications for funerary and herd management practices. Environmental Archaeology. 2020;25(3):333-352.
LCV 88	--	22	E42 (92)	Huaca Cao Viejo	1022–1176 CE	late intermediate period	late	Lambayeque/Sican	-7.91	-79.31	20	>500	coast	camelid	adult	bone	phalanx	-14	-14	7.8	7.8	42.49	15.84	3.1	Santana-Sagredo et al 2020	Santana-Sagredo F, Dufour E, Goepfert N, Zazzo A, Franco Jordán R, Vásquez Sánchez S. New bioarchaeological evidence and radiocarbon dates from the Lambayeque/Sicán culture camelids from the El Brujo Complex (Northern coast of Peru): Implications for funerary and herd management practices. Environmental Archaeology. 2020;25(3):333-352.
LCV 38	--	11	E10 (95)	Huaca Cao Viejo	1022–1176 CE	late intermediate period	late	Lambayeque/Sican	-7.91	-79.31	20	>500	coast	camelid	juvenile	bone	phalanx	-13.9	-13.9	7.6	7.6	39.29	14.41	3.1	Santana-Sagredo et al 2020	Santana-Sagredo F, Dufour E, Goepfert N, Zazzo A, Franco Jordán R, Vásquez Sánchez S. New bioarchaeological evidence and radiocarbon dates from the Lambayeque/Sicán culture camelids from the El Brujo Complex (Northern coast of Peru): Implications for funerary and herd management practices. Environmental Archaeology. 2020;25(3):333-352.
LCV 72-J	--	19	--	Huaca Cao Viejo	1022–1176 CE	late intermediate period	late	Lambayeque/Sican	-7.91	-79.31	20	>500	coast	camelid	**	fiber	hair	-14.8	-13.5	7.7	9	41.75	14.08	3.4	Santana-Sagredo et al 2020	Santana-Sagredo F, Dufour E, Goepfert N, Zazzo A, Franco Jordán R, Vásquez Sánchez S. New bioarchaeological evidence and radiocarbon dates from the Lambayeque/Sicán culture camelids from the El Brujo Complex (Northern coast of Peru): Implications for funerary and herd management practices. Environmental Archaeology. 2020;25(3):333-352.
LCV 23	--	6	E7Dist (92)	Huaca Cao Viejo	1022–1176 CE	late intermediate period	late	Lambayeque/Sican	-7.91	-79.31	20	>500	coast	camelid	**	bone	phalanx	-13.5	-13.5	6.5	6.5	39	14.32	3.1	Santana-Sagredo et al 2020	Santana-Sagredo F, Dufour E, Goepfert N, Zazzo A, Franco Jordán R, Vásquez Sánchez S. New bioarchaeological evidence and radiocarbon dates from the Lambayeque/Sicán culture camelids from the El Brujo Complex (Northern coast of Peru): Implications for funerary and herd management practices. Environmental Archaeology. 2020;25(3):333-352.
LCV 39-D	--	11	--	Huaca Cao Viejo	1022–1176 CE	late intermediate period	late	Lambayeque/Sican	-7.91	-79.31	20	>500	coast	camelid	**	fiber	hair	-14.7	-13.4	8.7	10	43.93	14.6	3.5	Santana-Sagredo et al 2020	Santana-Sagredo F, Dufour E, Goepfert N, Zazzo A, Franco Jordán R, Vásquez Sánchez S. New bioarchaeological evidence and radiocarbon dates from the Lambayeque/Sicán culture camelids from the El Brujo Complex (Northern coast of Peru): Implications for funerary and herd management practices. Environmental Archaeology. 2020;25(3):333-352.
LCV 122	--	32	E46 (92)	Huaca Cao Viejo	1022–1176 CE	late intermediate period	late	Lambayeque/Sican	-7.91	-79.31	20	>500	coast	camelid	adult	bone	astragalus	-13.3	-13.3	7.2	7.2	39.66	14.6	3.1	Santana-Sagredo et al 2020	Santana-Sagredo F, Dufour E, Goepfert N, Zazzo A, Franco Jordán R, Vásquez Sánchez S. New bioarchaeological evidence and radiocarbon dates from the Lambayeque/Sicán culture camelids from the El Brujo Complex (Northern coast of Peru): Implications for funerary and herd management practices. Environmental Archaeology. 2020;25(3):333-352.
LCV 62	--	17	E32 (92)	Huaca Cao Viejo	1022–1176 CE	late intermediate period	late	Lambayeque/Sican	-7.91	-79.31	20	>500	coast	camelid	adult	fiber	hair	-14.6	-13.3	7.3	8.6	42.71	13.88	3.5	Santana-Sagredo et al 2020	Santana-Sagredo F, Dufour E, Goepfert N, Zazzo A, Franco Jordán R, Vásquez Sánchez S. New bioarchaeological evidence and radiocarbon dates from the Lambayeque/Sicán culture camelids from the El Brujo Complex (Northern coast of Peru): Implications for funerary and herd management practices. Environmental Archaeology. 2020;25(3):333-352.
LCV 70	--	19	T1 (95)	Huaca Cao Viejo	1022–1176 CE	late intermediate period	late	Lambayeque/Sican	-7.91	-79.31	20	>500	coast	camelid	adult	bone	phalanx	-13.2	-13.2	7.4	7.4	41.19	14.74	3.2	Santana-Sagredo et al 2020	Santana-Sagredo F, Dufour E, Goepfert N, Zazzo A, Franco Jordán R, Vásquez Sánchez S. New bioarchaeological evidence and radiocarbon dates from the Lambayeque/Sicán culture camelids from the El Brujo Complex (Northern coast of Peru): Implications for funerary and herd management practices. Environmental Archaeology. 2020;25(3):333-352.
LCV 99	--	25	E18 (95)	Huaca Cao Viejo	1022–1176 CE	late intermediate period	late	Lambayeque/Sican	-7.91	-79.31	20	>500	coast	camelid	adult	bone	phalanx	-13.1	-13.1	7	7	41.63	15.37	3.1	Santana-Sagredo et al 2020	Santana-Sagredo F, Dufour E, Goepfert N, Zazzo A, Franco Jordán R, Vásquez Sánchez S. New bioarchaeological evidence and radiocarbon dates from the Lambayeque/Sicán culture camelids from the El Brujo Complex (Northern coast of Peru): Implications for funerary and herd management practices. Environmental Archaeology. 2020;25(3):333-352.
LCV 36	--	10	E108 (92)	Huaca Cao Viejo	1022–1176 CE	late intermediate period	late	Lambayeque/Sican	-7.91	-79.31	20	>500	coast	camelid	**	bone	phalanx	-13	-13	8.2	8.2	40.91	15.01	3.1	Santana-Sagredo et al 2020	Santana-Sagredo F, Dufour E, Goepfert N, Zazzo A, Franco Jordán R, Vásquez Sánchez S. New bioarchaeological evidence and radiocarbon dates from the Lambayeque/Sicán culture camelids from the El Brujo Complex (Northern coast of Peru): Implications for funerary and herd management practices. Environmental Archaeology. 2020;25(3):333-352.
LCV 14	--	1	E31 (92)	Huaca Cao Viejo	1022–1176 CE	late intermediate period	late	Lambayeque/Sican	-7.91	-79.31	20	>500	coast	camelid	**	bone	phalanx	-12.9	-12.9	7.7	7.7	38.57	14.21	3.1	Santana-Sagredo et al 2020	Santana-Sagredo F, Dufour E, Goepfert N, Zazzo A, Franco Jordán R, Vásquez Sánchez S. New bioarchaeological evidence and radiocarbon dates from the Lambayeque/Sicán culture camelids from the El Brujo Complex (Northern coast of Peru): Implications for funerary and herd management practices. Environmental Archaeology. 2020;25(3):333-352.
LCV 17	--	2	E29 (92)	Huaca Cao Viejo	1022–1176 CE	late intermediate period	late	Lambayeque/Sican	-7.91	-79.31	20	>500	coast	camelid	**	bone	phalanx	-12.9	-12.9	7.4	7.4	41.47	15.34	3.1	Santana-Sagredo et al 2020	Santana-Sagredo F, Dufour E, Goepfert N, Zazzo A, Franco Jordán R, Vásquez Sánchez S. New bioarchaeological evidence and radiocarbon dates from the Lambayeque/Sicán culture camelids from the El Brujo Complex (Northern coast of Peru): Implications for funerary and herd management practices. Environmental Archaeology. 2020;25(3):333-352.
LCV 39-E	--	11	--	Huaca Cao Viejo	1022–1176 CE	late intermediate period	late	Lambayeque/Sican	-7.91	-79.31	20	>500	coast	camelid	**	fiber	hair	-14.1	-12.8	8.8	10.1	42.68	14.13	3.5	Santana-Sagredo et al 2020	Santana-Sagredo F, Dufour E, Goepfert N, Zazzo A, Franco Jordán R, Vásquez Sánchez S. New bioarchaeological evidence and radiocarbon dates from the Lambayeque/Sicán culture camelids from the El Brujo Complex (Northern coast of Peru): Implications for funerary and herd management practices. Environmental Archaeology. 2020;25(3):333-352.
LCV 84	--	21	E89 (91)	Huaca Cao Viejo	1022–1176 CE	late intermediate period	late	Lambayeque/Sican	-7.91	-79.31	20	>500	coast	camelid	adult	fiber	hair	-14.1	-12.8	8.2	9.5	44.44	14.86	3.4	Santana-Sagredo et al 2020	Santana-Sagredo F, Dufour E, Goepfert N, Zazzo A, Franco Jordán R, Vásquez Sánchez S. New bioarchaeological evidence and radiocarbon dates from the Lambayeque/Sicán culture camelids from the El Brujo Complex (Northern coast of Peru): Implications for funerary and herd management practices. Environmental Archaeology. 2020;25(3):333-352.
LCV 65	--	18	E11 (95)	Huaca Cao Viejo	1022–1176 CE	late intermediate period	late	Lambayeque/Sican	-7.91	-79.31	20	>500	coast	camelid	adult	bone	phalanx	-12.6	-12.6	7.8	7.8	41.88	15.45	3.1	Santana-Sagredo et al 2020	Santana-Sagredo F, Dufour E, Goepfert N, Zazzo A, Franco Jordán R, Vásquez Sánchez S. New bioarchaeological evidence and radiocarbon dates from the Lambayeque/Sicán culture camelids from the El Brujo Complex (Northern coast of Peru): Implications for funerary and herd management practices. Environmental Archaeology. 2020;25(3):333-352.
LCV 116	--	30	E80 (91)	Huaca Cao Viejo	1022–1176 CE	late intermediate period	late	Lambayeque/Sican	-7.91	-79.31	20	>500	coast	camelid	**	bone	phalanx	-12.5	-12.5	6.4	6.4	40.67	14.94	3.1	Santana-Sagredo et al 2020	Santana-Sagredo F, Dufour E, Goepfert N, Zazzo A, Franco Jordán R, Vásquez Sánchez S. New bioarchaeological evidence and radiocarbon dates from the Lambayeque/Sicán culture camelids from the El Brujo Complex (Northern coast of Peru): Implications for funerary and herd management practices. Environmental Archaeology. 2020;25(3):333-352.
LCV 18	--	3	E72 (92)	Huaca Cao Viejo	1022–1176 CE	late intermediate period	late	Lambayeque/Sican	-7.91	-79.31	20	>500	coast	camelid	**	bone	phalanx	-12.4	-12.4	8.4	8.4	40.6	15.06	3.1	Santana-Sagredo et al 2020	Santana-Sagredo F, Dufour E, Goepfert N, Zazzo A, Franco Jordán R, Vásquez Sánchez S. New bioarchaeological evidence and radiocarbon dates from the Lambayeque/Sicán culture camelids from the El Brujo Complex (Northern coast of Peru): Implications for funerary and herd management practices. Environmental Archaeology. 2020;25(3):333-352.
LCV 105	--	26	E1 (92)	Huaca Cao Viejo	1022–1176 CE	late intermediate period	late	Lambayeque/Sican	-7.91	-79.31	20	>500	coast	camelid	adult	bone	phalanx	-12.4	-12.4	7.9	7.9	39.17	14.38	3.1	Santana-Sagredo et al 2020	Santana-Sagredo F, Dufour E, Goepfert N, Zazzo A, Franco Jordán R, Vásquez Sánchez S. New bioarchaeological evidence and radiocarbon dates from the Lambayeque/Sicán culture camelids from the El Brujo Complex (Northern coast of Peru): Implications for funerary and herd management practices. Environmental Archaeology. 2020;25(3):333-352.
LCV 22	--	5	E41 (92)	Huaca Cao Viejo	1022–1176 CE	late intermediate period	late	Lambayeque/Sican	-7.91	-79.31	20	>500	coast	camelid	**	bone	phalanx	-12.2	-12.2	7.9	7.9	40.04	14.71	3.1	Santana-Sagredo et al 2020	Santana-Sagredo F, Dufour E, Goepfert N, Zazzo A, Franco Jordán R, Vásquez Sánchez S. New bioarchaeological evidence and radiocarbon dates from the Lambayeque/Sicán culture camelids from the El Brujo Complex (Northern coast of Peru): Implications for funerary and herd management practices. Environmental Archaeology. 2020;25(3):333-352.
LCV 101	--	25	E18(95)	Huaca Cao Viejo	1022–1176 CE	late intermediate period	late	Lambayeque/Sican	-7.91	-79.31	20	>500	coast	camelid	adult	fiber	hair	-13.4	-12.1	7.3	8.6	42.39	14.02	3.5	Santana-Sagredo et al 2020	Santana-Sagredo F, Dufour E, Goepfert N, Zazzo A, Franco Jordán R, Vásquez Sánchez S. New bioarchaeological evidence and radiocarbon dates from the Lambayeque/Sicán culture camelids from the El Brujo Complex (Northern coast of Peru): Implications for funerary and herd management practices. Environmental Archaeology. 2020;25(3):333-352.
LCV 113	--	29	E55 (91)	Huaca Cao Viejo	1022–1176 CE	late intermediate period	late	Lambayeque/Sican	-7.91	-79.31	20	>500	coast	camelid	**	bone	phalanx	-12	-12	6.2	6.2	40.8	14.92	3.1	Santana-Sagredo et al 2020	Santana-Sagredo F, Dufour E, Goepfert N, Zazzo A, Franco Jordán R, Vásquez Sánchez S. New bioarchaeological evidence and radiocarbon dates from the Lambayeque/Sicán culture camelids from the El Brujo Complex (Northern coast of Peru): Implications for funerary and herd management practices. Environmental Archaeology. 2020;25(3):333-352.
LCV 82	--	21	E89 (91)	Huaca Cao Viejo	1022–1176 CE	late intermediate period	late	Lambayeque/Sican	-7.91	-79.31	20	>500	coast	camelid	adult	bone	phalanx	-12	-12	7.9	7.9	40.73	14.71	3.2	Santana-Sagredo et al 2020	Santana-Sagredo F, Dufour E, Goepfert N, Zazzo A, Franco Jordán R, Vásquez Sánchez S. New bioarchaeological evidence and radiocarbon dates from the Lambayeque/Sicán culture camelids from the El Brujo Complex (Northern coast of Peru): Implications for funerary and herd management practices. Environmental Archaeology. 2020;25(3):333-352.
LCV 45-K	--	13b	--	Huaca Cao Viejo	1022–1176 CE	late intermediate period	late	Lambayeque/Sican	-7.91	-79.31	20	>500	coast	camelid	**	fiber	hair	-12.9	-11.6	8	9.3	41.22	14.04	3.4	Santana-Sagredo et al 2020	Santana-Sagredo F, Dufour E, Goepfert N, Zazzo A, Franco Jordán R, Vásquez Sánchez S. New bioarchaeological evidence and radiocarbon dates from the Lambayeque/Sicán culture camelids from the El Brujo Complex (Northern coast of Peru): Implications for funerary and herd management practices. Environmental Archaeology. 2020;25(3):333-352.
LCV 45-J	--	13b	--	Huaca Cao Viejo	1022–1176 CE	late intermediate period	late	Lambayeque/Sican	-7.91	-79.31	20	>500	coast	camelid	**	fiber	hair	-12.9	-11.6	8.3	9.6	42.55	14.43	3.4	Santana-Sagredo et al 2020	Santana-Sagredo F, Dufour E, Goepfert N, Zazzo A, Franco Jordán R, Vásquez Sánchez S. New bioarchaeological evidence and radiocarbon dates from the Lambayeque/Sicán culture camelids from the El Brujo Complex (Northern coast of Peru): Implications for funerary and herd management practices. Environmental Archaeology. 2020;25(3):333-352.
LCV 119	--	31	E9 (92)	Huaca Cao Viejo	1022–1176 CE	late intermediate period	late	Lambayeque/Sican	-7.91	-79.31	20	>500	coast	camelid	adult	bone	phalanx	-11.4	-11.4	9.5	9.5	41.66	14.83	3.2	Santana-Sagredo et al 2020	Santana-Sagredo F, Dufour E, Goepfert N, Zazzo A, Franco Jordán R, Vásquez Sánchez S. New bioarchaeological evidence and radiocarbon dates from the Lambayeque/Sicán culture camelids from the El Brujo Complex (Northern coast of Peru): Implications for funerary and herd management practices. Environmental Archaeology. 2020;25(3):333-352.
LCV 45-D	--	13b	--	Huaca Cao Viejo	1022–1176 CE	late intermediate period	late	Lambayeque/Sican	-7.91	-79.31	20	>500	coast	camelid	**	fiber	hair	-12.6	-11.3	8.2	9.5	42.92	14.78	3.3	Santana-Sagredo et al 2020	Santana-Sagredo F, Dufour E, Goepfert N, Zazzo A, Franco Jordán R, Vásquez Sánchez S. New bioarchaeological evidence and radiocarbon dates from the Lambayeque/Sicán culture camelids from the El Brujo Complex (Northern coast of Peru): Implications for funerary and herd management practices. Environmental Archaeology. 2020;25(3):333-352.
LCV 41	--	12	E32 (92)	Huaca Cao Viejo	1022–1176 CE	late intermediate period	late	Lambayeque/Sican	-7.91	-79.31	20	>500	coast	camelid	juvenile	bone	phalanx	-11.3	-11.3	7.3	7.3	40.46	14.64	3.2	Santana-Sagredo et al 2020	Santana-Sagredo F, Dufour E, Goepfert N, Zazzo A, Franco Jordán R, Vásquez Sánchez S. New bioarchaeological evidence and radiocarbon dates from the Lambayeque/Sicán culture camelids from the El Brujo Complex (Northern coast of Peru): Implications for funerary and herd management practices. Environmental Archaeology. 2020;25(3):333-352.
LCV 45-E	--	13b	--	Huaca Cao Viejo	1022–1176 CE	late intermediate period	late	Lambayeque/Sican	-7.91	-79.31	20	>500	coast	camelid	**	fiber	hair	-12.5	-11.2	8.2	9.5	42.18	14.63	3.3	Santana-Sagredo et al 2020	Santana-Sagredo F, Dufour E, Goepfert N, Zazzo A, Franco Jordán R, Vásquez Sánchez S. New bioarchaeological evidence and radiocarbon dates from the Lambayeque/Sicán culture camelids from the El Brujo Complex (Northern coast of Peru): Implications for funerary and herd management practices. Environmental Archaeology. 2020;25(3):333-352.
LCV 46	--	14	E56 (91)	Huaca Cao Viejo	1022–1176 CE	late intermediate period	late	Lambayeque/Sican	-7.91	-79.31	20	>500	coast	camelid	**	bone	phalanx	-11.2	-11.2	7.4	7.4	40.09	14.4	3.2	Santana-Sagredo et al 2020	Santana-Sagredo F, Dufour E, Goepfert N, Zazzo A, Franco Jordán R, Vásquez Sánchez S. New bioarchaeological evidence and radiocarbon dates from the Lambayeque/Sicán culture camelids from the El Brujo Complex (Northern coast of Peru): Implications for funerary and herd management practices. Environmental Archaeology. 2020;25(3):333-352.
LCV 34	--	9	E43 (92)	Huaca Cao Viejo	1022–1176 CE	late intermediate period	late	Lambayeque/Sican	-7.91	-79.31	20	>500	coast	camelid	adult	bone	phalanx	-11.2	-11.2	7.1	7.1	40.01	14.63	3.1	Santana-Sagredo et al 2020	Santana-Sagredo F, Dufour E, Goepfert N, Zazzo A, Franco Jordán R, Vásquez Sánchez S. New bioarchaeological evidence and radiocarbon dates from the Lambayeque/Sicán culture camelids from the El Brujo Complex (Northern coast of Peru): Implications for funerary and herd management practices. Environmental Archaeology. 2020;25(3):333-352.
LCV 51	--	15	E84 (91)	Huaca Cao Viejo	1022–1176 CE	late intermediate period	late	Lambayeque/Sican	-7.91	-79.31	20	>500	coast	camelid	juvenile	bone	phalanx	-11.2	-11.2	7.4	7.4	41.41	15.27	3.1	Santana-Sagredo et al 2020	Santana-Sagredo F, Dufour E, Goepfert N, Zazzo A, Franco Jordán R, Vásquez Sánchez S. New bioarchaeological evidence and radiocarbon dates from the Lambayeque/Sicán culture camelids from the El Brujo Complex (Northern coast of Peru): Implications for funerary and herd management practices. Environmental Archaeology. 2020;25(3):333-352.
LCV 45-L	--	13b	--	Huaca Cao Viejo	1022–1176 CE	late intermediate period	late	Lambayeque/Sican	-7.91	-79.31	20	>500	coast	camelid	**	fiber	hair	-12.3	-11	8.9	10.2	41.8	14.03	3.4	Santana-Sagredo et al 2020	Santana-Sagredo F, Dufour E, Goepfert N, Zazzo A, Franco Jordán R, Vásquez Sánchez S. New bioarchaeological evidence and radiocarbon dates from the Lambayeque/Sicán culture camelids from the El Brujo Complex (Northern coast of Peru): Implications for funerary and herd management practices. Environmental Archaeology. 2020;25(3):333-352.
LCV 56	--	16	E84 (91)	Huaca Cao Viejo	1022–1176 CE	late intermediate period	late	Lambayeque/Sican	-7.91	-79.31	20	>500	coast	camelid	adult	bone	phalanx	-10.7	-10.7	8.3	8.3	40.71	14.98	3.1	Santana-Sagredo et al 2020	Santana-Sagredo F, Dufour E, Goepfert N, Zazzo A, Franco Jordán R, Vásquez Sánchez S. New bioarchaeological evidence and radiocarbon dates from the Lambayeque/Sicán culture camelids from the El Brujo Complex (Northern coast of Peru): Implications for funerary and herd management practices. Environmental Archaeology. 2020;25(3):333-352.
LCV 58-A	--	16	E84 (91)	Huaca Cao Viejo	1022–1176 CE	late intermediate period	late	Lambayeque/Sican	-7.91	-79.31	20	>500	coast	camelid	adult	fiber	hair	-11.9	-10.6	9.3	10.6	41.32	13.56	3.5	Santana-Sagredo et al 2020	Santana-Sagredo F, Dufour E, Goepfert N, Zazzo A, Franco Jordán R, Vásquez Sánchez S. New bioarchaeological evidence and radiocarbon dates from the Lambayeque/Sicán culture camelids from the El Brujo Complex (Northern coast of Peru): Implications for funerary and herd management practices. Environmental Archaeology. 2020;25(3):333-352.
LCV 25	--	7	E16 (92)	Huaca Cao Viejo	1022–1176 CE	late intermediate period	late	Lambayeque/Sican	-7.91	-79.31	20	>500	coast	camelid	**	bone	phalanx	-10.4	-10.4	8	8	41.49	15.36	3.1	Santana-Sagredo et al 2020	Santana-Sagredo F, Dufour E, Goepfert N, Zazzo A, Franco Jordán R, Vásquez Sánchez S. New bioarchaeological evidence and radiocarbon dates from the Lambayeque/Sicán culture camelids from the El Brujo Complex (Northern coast of Peru): Implications for funerary and herd management practices. Environmental Archaeology. 2020;25(3):333-352.
LCV 45-A	--	13b	E77 (91)	Huaca Cao Viejo	1022–1176 CE	late intermediate period	late	Lambayeque/Sican	-7.91	-79.31	20	>500	coast	camelid	**	fiber	hair	-11.6	-10.3	8.9	10.2	43.53	14.91	3.4	Santana-Sagredo et al 2020	Santana-Sagredo F, Dufour E, Goepfert N, Zazzo A, Franco Jordán R, Vásquez Sánchez S. New bioarchaeological evidence and radiocarbon dates from the Lambayeque/Sicán culture camelids from the El Brujo Complex (Northern coast of Peru): Implications for funerary and herd management practices. Environmental Archaeology. 2020;25(3):333-352.
LCV 45-M	--	13b	--	Huaca Cao Viejo	1022–1176 CE	late intermediate period	late	Lambayeque/Sican	-7.91	-79.31	20	>500	coast	camelid	**	fiber	hair	-11.5	-10.2	9	10.3	35.43	12.22	3.3	Santana-Sagredo et al 2020	Santana-Sagredo F, Dufour E, Goepfert N, Zazzo A, Franco Jordán R, Vásquez Sánchez S. New bioarchaeological evidence and radiocarbon dates from the Lambayeque/Sicán culture camelids from the El Brujo Complex (Northern coast of Peru): Implications for funerary and herd management practices. Environmental Archaeology. 2020;25(3):333-352.
LCV 58-B	--	16	--	Huaca Cao Viejo	1022–1176 CE	late intermediate period	late	Lambayeque/Sican	-7.91	-79.31	20	>500	coast	camelid	**	fiber	hair	-11.4	-10.1	9.3	10.6	42.91	14.16	3.5	Santana-Sagredo et al 2020	Santana-Sagredo F, Dufour E, Goepfert N, Zazzo A, Franco Jordán R, Vásquez Sánchez S. New bioarchaeological evidence and radiocarbon dates from the Lambayeque/Sicán culture camelids from the El Brujo Complex (Northern coast of Peru): Implications for funerary and herd management practices. Environmental Archaeology. 2020;25(3):333-352.
LCV 58-E	--	16	--	Huaca Cao Viejo	1022–1176 CE	late intermediate period	late	Lambayeque/Sican	-7.91	-79.31	20	>500	coast	camelid	**	fiber	hair	-11.4	-10.1	8.7	10	43.75	14.49	3.5	Santana-Sagredo et al 2020	Santana-Sagredo F, Dufour E, Goepfert N, Zazzo A, Franco Jordán R, Vásquez Sánchez S. New bioarchaeological evidence and radiocarbon dates from the Lambayeque/Sicán culture camelids from the El Brujo Complex (Northern coast of Peru): Implications for funerary and herd management practices. Environmental Archaeology. 2020;25(3):333-352.
LCV 58-D	--	16	--	Huaca Cao Viejo	1022–1176 CE	late intermediate period	late	Lambayeque/Sican	-7.91	-79.31	20	>500	coast	camelid	**	fiber	hair	-11.2	-9.9	8.9	10.2	42.58	13.98	3.5	Santana-Sagredo et al 2020	Santana-Sagredo F, Dufour E, Goepfert N, Zazzo A, Franco Jordán R, Vásquez Sánchez S. New bioarchaeological evidence and radiocarbon dates from the Lambayeque/Sicán culture camelids from the El Brujo Complex (Northern coast of Peru): Implications for funerary and herd management practices. Environmental Archaeology. 2020;25(3):333-352.
LCV 45-F	--	13b	--	Huaca Cao Viejo	1022–1176 CE	late intermediate period	late	Lambayeque/Sican	-7.91	-79.31	20	>500	coast	camelid	**	fiber	hair	-11.2	-9.9	8.6	9.9	42.67	14.73	3.3	Santana-Sagredo et al 2020	Santana-Sagredo F, Dufour E, Goepfert N, Zazzo A, Franco Jordán R, Vásquez Sánchez S. New bioarchaeological evidence and radiocarbon dates from the Lambayeque/Sicán culture camelids from the El Brujo Complex (Northern coast of Peru): Implications for funerary and herd management practices. Environmental Archaeology. 2020;25(3):333-352.
LCV 58-F	--	16	--	Huaca Cao Viejo	1022–1176 CE	late intermediate period	late	Lambayeque/Sican	-7.91	-79.31	20	>500	coast	camelid	**	fiber	hair	-11	-9.7	9	10.3	38.86	13.05	3.4	Santana-Sagredo et al 2020	Santana-Sagredo F, Dufour E, Goepfert N, Zazzo A, Franco Jordán R, Vásquez Sánchez S. New bioarchaeological evidence and radiocarbon dates from the Lambayeque/Sicán culture camelids from the El Brujo Complex (Northern coast of Peru): Implications for funerary and herd management practices. Environmental Archaeology. 2020;25(3):333-352.
LCV 93	--	24	E92 (91)	Huaca Cao Viejo	1022–1176 CE	late intermediate period	late	Lambayeque/Sican	-7.91	-79.31	20	>500	coast	camelid	adult	bone	phalanx	-9.6	-9.6	8.2	8.2	40.74	14.62	3.2	Santana-Sagredo et al 2020	Santana-Sagredo F, Dufour E, Goepfert N, Zazzo A, Franco Jordán R, Vásquez Sánchez S. New bioarchaeological evidence and radiocarbon dates from the Lambayeque/Sicán culture camelids from the El Brujo Complex (Northern coast of Peru): Implications for funerary and herd management practices. Environmental Archaeology. 2020;25(3):333-352.
LCV 45-I	--	13b	--	Huaca Cao Viejo	1022–1176 CE	late intermediate period	late	Lambayeque/Sican	-7.91	-79.31	20	>500	coast	camelid	**	fiber	hair	-10.8	-9.5	8.9	10.2	41.42	14.25	3.3	Santana-Sagredo et al 2020	Santana-Sagredo F, Dufour E, Goepfert N, Zazzo A, Franco Jordán R, Vásquez Sánchez S. New bioarchaeological evidence and radiocarbon dates from the Lambayeque/Sicán culture camelids from the El Brujo Complex (Northern coast of Peru): Implications for funerary and herd management practices. Environmental Archaeology. 2020;25(3):333-352.
LCV 58-C	--	16	--	Huaca Cao Viejo	1022–1176 CE	late intermediate period	late	Lambayeque/Sican	-7.91	-79.31	20	>500	coast	camelid	**	fiber	hair	-10.7	-9.4	9.5	10.8	41.06	13.07	3.6	Santana-Sagredo et al 2020	Santana-Sagredo F, Dufour E, Goepfert N, Zazzo A, Franco Jordán R, Vásquez Sánchez S. New bioarchaeological evidence and radiocarbon dates from the Lambayeque/Sicán culture camelids from the El Brujo Complex (Northern coast of Peru): Implications for funerary and herd management practices. Environmental Archaeology. 2020;25(3):333-352.
LCV 45-N	--	13b	--	Huaca Cao Viejo	1022–1176 CE	late intermediate period	late	Lambayeque/Sican	-7.91	-79.31	20	>500	coast	camelid	**	fiber	hair	-10.7	-9.4	9.3	10.6	41.93	14.15	3.4	Santana-Sagredo et al 2020	Santana-Sagredo F, Dufour E, Goepfert N, Zazzo A, Franco Jordán R, Vásquez Sánchez S. New bioarchaeological evidence and radiocarbon dates from the Lambayeque/Sicán culture camelids from the El Brujo Complex (Northern coast of Peru): Implications for funerary and herd management practices. Environmental Archaeology. 2020;25(3):333-352.
LCV 45-G	--	13b	--	Huaca Cao Viejo	1022–1176 CE	late intermediate period	late	Lambayeque/Sican	-7.91	-79.31	20	>500	coast	camelid	**	fiber	hair	-10.4	-9.1	8.8	10.1	41.76	13.78	3.5	Santana-Sagredo et al 2020	Santana-Sagredo F, Dufour E, Goepfert N, Zazzo A, Franco Jordán R, Vásquez Sánchez S. New bioarchaeological evidence and radiocarbon dates from the Lambayeque/Sicán culture camelids from the El Brujo Complex (Northern coast of Peru): Implications for funerary and herd management practices. Environmental Archaeology. 2020;25(3):333-352.
LCV 45-C	--	13b	--	Huaca Cao Viejo	1022–1176 CE	late intermediate period	late	Lambayeque/Sican	-7.91	-79.31	20	>500	coast	camelid	**	fiber	hair	-10.4	-9.1	9.1	10.4	43.19	14.45	3.4	Santana-Sagredo et al 2020	Santana-Sagredo F, Dufour E, Goepfert N, Zazzo A, Franco Jordán R, Vásquez Sánchez S. New bioarchaeological evidence and radiocarbon dates from the Lambayeque/Sicán culture camelids from the El Brujo Complex (Northern coast of Peru): Implications for funerary and herd management practices. Environmental Archaeology. 2020;25(3):333-352.
LCV 30	--	8	E12 (92)	Huaca Cao Viejo	1022–1176 CE	late intermediate period	late	Lambayeque/Sican	-7.91	-79.31	20	>500	coast	camelid	**	fiber	hair	-10.2	-8.9	6.5	7.8	44.92	14.65	3.5	Santana-Sagredo et al 2020	Santana-Sagredo F, Dufour E, Goepfert N, Zazzo A, Franco Jordán R, Vásquez Sánchez S. New bioarchaeological evidence and radiocarbon dates from the Lambayeque/Sicán culture camelids from the El Brujo Complex (Northern coast of Peru): Implications for funerary and herd management practices. Environmental Archaeology. 2020;25(3):333-352.
LCV 45-H	--	13b	--	Huaca Cao Viejo	1022–1176 CE	late intermediate period	late	Lambayeque/Sican	-7.91	-79.31	20	>500	coast	camelid	**	fiber	hair	-10.1	-8.8	8.9	10.2	42.2	14.2	3.4	Santana-Sagredo et al 2020	Santana-Sagredo F, Dufour E, Goepfert N, Zazzo A, Franco Jordán R, Vásquez Sánchez S. New bioarchaeological evidence and radiocarbon dates from the Lambayeque/Sicán culture camelids from the El Brujo Complex (Northern coast of Peru): Implications for funerary and herd management practices. Environmental Archaeology. 2020;25(3):333-352.
LCV 29	--	8	E12 (92)	Huaca Cao Viejo	1022–1176 CE	late intermediate period	late	Lambayeque/Sican	-7.91	-79.31	20	>500	coast	camelid	adult	bone	phalanx	-8.7	-8.7	6.4	6.4	40.76	14.59	3.2	Santana-Sagredo et al 2020	Santana-Sagredo F, Dufour E, Goepfert N, Zazzo A, Franco Jordán R, Vásquez Sánchez S. New bioarchaeological evidence and radiocarbon dates from the Lambayeque/Sicán culture camelids from the El Brujo Complex (Northern coast of Peru): Implications for funerary and herd management practices. Environmental Archaeology. 2020;25(3):333-352.
LCV 45-B	--	13b	--	Huaca Cao Viejo	1022–1176 CE	late intermediate period	late	Lambayeque/Sican	-7.91	-79.31	20	>500	coast	camelid	**	fiber	hair	-9.4	-8.1	9.2	10.5	43.17	14.7	3.4	Santana-Sagredo et al 2020	Santana-Sagredo F, Dufour E, Goepfert N, Zazzo A, Franco Jordán R, Vásquez Sánchez S. New bioarchaeological evidence and radiocarbon dates from the Lambayeque/Sicán culture camelids from the El Brujo Complex (Northern coast of Peru): Implications for funerary and herd management practices. Environmental Archaeology. 2020;25(3):333-352.
--	AIS 408	--	VII	Huaca Santa Clara	400–600 CE	early intermediate period	early	Viru	-8.45	-78.82	20	>500	coast	camelid	**	bone	**	-21.88	-21.88	5.5	5.5	44.4	16.1	3.22	Szpak et al 2014	Szpak P, Millaire JF, White CD, Longstaffe FJ. Small scale camelid husbandry on the north coast of Peru (Virú Valley): Insight from stable isotope analysis. Journal of Anthropological Archaeology. 2014;36:110-129.
--	AIS 2594	--	H	Huaca Gallinazo	250–400CE	early intermediate period	early	Viru	-8.45	-78.89	30	>500	coast	camelid	**	bone	**	-20	-20	6.2	6.2	46.4	16.9	3.2	Szpak et al 2014	Szpak P, Millaire JF, White CD, Longstaffe FJ. Small scale camelid husbandry on the north coast of Peru (Virú Valley): Insight from stable isotope analysis. Journal of Anthropological Archaeology. 2014;36:110-129.
--	AIS 2641	--	A	Huaca Gallinazo	250–400CE	early intermediate period	early	Viru	-8.45	-78.89	30	>500	coast	camelid	**	bone	**	-19.99	-19.99	5.9	5.9	45.5	16.5	3.22	Szpak et al 2014	Szpak P, Millaire JF, White CD, Longstaffe FJ. Small scale camelid husbandry on the north coast of Peru (Virú Valley): Insight from stable isotope analysis. Journal of Anthropological Archaeology. 2014;36:110-129.
--	AIS 618	--	B	Huaca Gallinazo	250–400CE	early intermediate period	early	Viru	-8.45	-78.89	30	>500	coast	camelid	**	bone	**	-19.92	-19.92	5.8	5.8	41.7	15.3	3.18	Szpak et al 2014	Szpak P, Millaire JF, White CD, Longstaffe FJ. Small scale camelid husbandry on the north coast of Peru (Virú Valley): Insight from stable isotope analysis. Journal of Anthropological Archaeology. 2014;36:110-129.
--	AIS 2635	--	A	Huaca Gallinazo	57 BC - 250CE	early intermediate period	early	Viru	-8.45	-78.89	30	>500	coast	camelid	**	bone	**	-19.79	-19.79	6.9	6.9	45.7	16.7	3.19	Szpak et al 2014	Szpak P, Millaire JF, White CD, Longstaffe FJ. Small scale camelid husbandry on the north coast of Peru (Virú Valley): Insight from stable isotope analysis. Journal of Anthropological Archaeology. 2014;36:110-129.
--	AIS 2622	--	A	Huaca Gallinazo	250–400CE	early intermediate period	early	Viru	-8.45	-78.89	30	>500	coast	camelid	**	bone	**	-19.59	-19.59	7	7	46.5	17	3.19	Szpak et al 2014	Szpak P, Millaire JF, White CD, Longstaffe FJ. Small scale camelid husbandry on the north coast of Peru (Virú Valley): Insight from stable isotope analysis. Journal of Anthropological Archaeology. 2014;36:110-129.
--	AIS 578-03	--	5	Huaca Santa Clara	400-600 CE	early intermediate period	early	Viru	-8.45	-78.82	20	>500	coast	camelid	**	fiber	hair	-20.85	-19.55	8.69	9.99	42.38	14.2	3.48	Szpak et al 2014	Szpak P, Millaire JF, White CD, Longstaffe FJ. Small scale camelid husbandry on the north coast of Peru (Virú Valley): Insight from stable isotope analysis. Journal of Anthropological Archaeology. 2014;36:110-129.
--	AIS 2630	--	A	Huaca Gallinazo	250–400CE	early intermediate period	early	Viru	-8.45	-78.89	30	>500	coast	camelid	**	bone	**	-19.52	-19.52	7	7	38.3	13.3	3.36	Szpak et al 2014	Szpak P, Millaire JF, White CD, Longstaffe FJ. Small scale camelid husbandry on the north coast of Peru (Virú Valley): Insight from stable isotope analysis. Journal of Anthropological Archaeology. 2014;36:110-129.
--	AIS 578-04	--	5	Huaca Santa Clara	400-600 CE	early intermediate period	early	Viru	-8.45	-78.82	20	>500	coast	camelid	**	fiber	hair	-20.73	-19.43	8.25	9.55	42.2	14.06	3.5	Szpak et al 2014	Szpak P, Millaire JF, White CD, Longstaffe FJ. Small scale camelid husbandry on the north coast of Peru (Virú Valley): Insight from stable isotope analysis. Journal of Anthropological Archaeology. 2014;36:110-129.
--	AIS 578-02	--	5	Huaca Santa Clara	400-600 CE	early intermediate period	early	Viru	-8.45	-78.82	20	>500	coast	camelid	**	fiber	hair	-20.66	-19.36	8.89	10.19	35.24	11.63	3.53	Szpak et al 2014	Szpak P, Millaire JF, White CD, Longstaffe FJ. Small scale camelid husbandry on the north coast of Peru (Virú Valley): Insight from stable isotope analysis. Journal of Anthropological Archaeology. 2014;36:110-129.
--	AIS 578-05	--	5	Huaca Santa Clara	400-600 CE	early intermediate period	early	Viru	-8.45	-78.82	20	>500	coast	camelid	**	fiber	hair	-20.63	-19.33	7.51	8.81	41.57	13.95	3.48	Szpak et al 2014	Szpak P, Millaire JF, White CD, Longstaffe FJ. Small scale camelid husbandry on the north coast of Peru (Virú Valley): Insight from stable isotope analysis. Journal of Anthropological Archaeology. 2014;36:110-129.
--	AIS 2618	--	A	Huaca Gallinazo	250–400CE	early intermediate period	early	Viru	-8.45	-78.89	30	>500	coast	camelid	**	bone	**	-19.33	-19.33	5.8	5.8	44.8	16.4	3.19	Szpak et al 2014	Szpak P, Millaire JF, White CD, Longstaffe FJ. Small scale camelid husbandry on the north coast of Peru (Virú Valley): Insight from stable isotope analysis. Journal of Anthropological Archaeology. 2014;36:110-129.
--	AIS 2339	--	A	Huaca Gallinazo	250–400CE	early intermediate period	early	Viru	-8.45	-78.89	30	>500	coast	camelid	**	bone	**	-19.19	-19.19	9.7	9.7	33.9	12.3	3.21	Szpak et al 2014	Szpak P, Millaire JF, White CD, Longstaffe FJ. Small scale camelid husbandry on the north coast of Peru (Virú Valley): Insight from stable isotope analysis. Journal of Anthropological Archaeology. 2014;36:110-129.
--	AIS 404	108	VI	Huaca Santa Clara	400–600 CE	early intermediate period	early	Viru	-8.45	-78.82	20	>500	coast	camelid	**	bone	**	-19.1	-19.1	5.7	5.7	39.3	14.1	3.25	Szpak et al 2014	Szpak P, Millaire JF, White CD, Longstaffe FJ. Small scale camelid husbandry on the north coast of Peru (Virú Valley): Insight from stable isotope analysis. Journal of Anthropological Archaeology. 2014;36:110-129.
--	AIS 2627	--	A	Huaca Gallinazo	250–400CE	early intermediate period	early	Viru	-8.45	-78.89	30	>500	coast	camelid	**	bone	**	-19.1	-19.1	5.1	5.1	45.8	16.7	3.2	Szpak et al 2014	Szpak P, Millaire JF, White CD, Longstaffe FJ. Small scale camelid husbandry on the north coast of Peru (Virú Valley): Insight from stable isotope analysis. Journal of Anthropological Archaeology. 2014;36:110-129.
--	AIS 2602	2	H	Huaca Gallinazo	54 BC - 250CE	early intermediate period	early	Viru	-8.45	-78.89	30	>500	coast	camelid	**	bone	**	-19.07	-19.07	5.1	5.1	43.2	15.8	3.18	Szpak et al 2014	Szpak P, Millaire JF, White CD, Longstaffe FJ. Small scale camelid husbandry on the north coast of Peru (Virú Valley): Insight from stable isotope analysis. Journal of Anthropological Archaeology. 2014;36:110-129.
--	AIS 412	--	VII	Huaca Santa Clara	400–600 CE	early intermediate period	early	Viru	-8.45	-78.82	20	>500	coast	camelid	**	bone	**	-19.06	-19.06	4.1	4.1	35.3	12.4	3.32	Szpak et al 2014	Szpak P, Millaire JF, White CD, Longstaffe FJ. Small scale camelid husbandry on the north coast of Peru (Virú Valley): Insight from stable isotope analysis. Journal of Anthropological Archaeology. 2014;36:110-129.
--	AIS 2621	--	A	Huaca Gallinazo	250–400CE	early intermediate period	early	Viru	-8.45	-78.89	30	>500	coast	camelid	**	bone	**	-18.96	-18.96	5.2	5.2	42.3	15.4	3.21	Szpak et al 2014	Szpak P, Millaire JF, White CD, Longstaffe FJ. Small scale camelid husbandry on the north coast of Peru (Virú Valley): Insight from stable isotope analysis. Journal of Anthropological Archaeology. 2014;36:110-129.
--	AIS 374-0	--	--	Huaca Santa Clara	400-600 CE	early intermediate period	early	Viru	-8.45	-78.82	20	>500	coast	camelid	**	fiber	hair	-20.14	-18.84	8.57	9.87	41.27	13.6	3.54	Szpak et al 2014	Szpak P, Millaire JF, White CD, Longstaffe FJ. Small scale camelid husbandry on the north coast of Peru (Virú Valley): Insight from stable isotope analysis. Journal of Anthropological Archaeology. 2014;36:110-129.
--	AIS 578-06	--	5	Huaca Santa Clara	400-600 CE	early intermediate period	early	Viru	-8.45	-78.82	20	>500	coast	camelid	**	fiber	hair	-20.12	-18.82	7.05	8.35	41.12	13.65	3.51	Szpak et al 2014	Szpak P, Millaire JF, White CD, Longstaffe FJ. Small scale camelid husbandry on the north coast of Peru (Virú Valley): Insight from stable isotope analysis. Journal of Anthropological Archaeology. 2014;36:110-129.
--	AIS 2071	--	VI	Huaca Santa Clara	400–600 CE	early intermediate period	early	Viru	-8.45	-78.82	20	>500	coast	camelid	**	bone	**	-18.78	-18.78	6.8	6.8	40	14.6	3.19	Szpak et al 2014	Szpak P, Millaire JF, White CD, Longstaffe FJ. Small scale camelid husbandry on the north coast of Peru (Virú Valley): Insight from stable isotope analysis. Journal of Anthropological Archaeology. 2014;36:110-129.
--	AIS 387	--	III	Huaca Santa Clara	400–600 CE	early intermediate period	early	Viru	-8.45	-78.82	20	>500	coast	camelid	**	bone	**	-18.78	-18.78	5.1	5.1	41.3	14.8	3.25	Szpak et al 2014	Szpak P, Millaire JF, White CD, Longstaffe FJ. Small scale camelid husbandry on the north coast of Peru (Virú Valley): Insight from stable isotope analysis. Journal of Anthropological Archaeology. 2014;36:110-129.
--	AIS 2337	--	A	Huaca Gallinazo	250–400CE	early intermediate period	early	Viru	-8.45	-78.89	30	>500	coast	camelid	**	bone	**	-18.73	-18.73	6	6	43.9	15.9	3.23	Szpak et al 2014	Szpak P, Millaire JF, White CD, Longstaffe FJ. Small scale camelid husbandry on the north coast of Peru (Virú Valley): Insight from stable isotope analysis. Journal of Anthropological Archaeology. 2014;36:110-129.
--	AIS 2631	--	A	Huaca Gallinazo	250–400CE	early intermediate period	early	Viru	-8.45	-78.89	30	>500	coast	camelid	**	bone	**	-18.64	-18.64	5.2	5.2	44.8	16.2	3.22	Szpak et al 2014	Szpak P, Millaire JF, White CD, Longstaffe FJ. Small scale camelid husbandry on the north coast of Peru (Virú Valley): Insight from stable isotope analysis. Journal of Anthropological Archaeology. 2014;36:110-129.
--	AIS 2634	--	A	Huaca Gallinazo	250–400CE	early intermediate period	early	Viru	-8.45	-78.89	30	>500	coast	camelid	**	bone	**	-18.57	-18.57	6.5	6.5	44.8	16.4	3.19	Szpak et al 2014	Szpak P, Millaire JF, White CD, Longstaffe FJ. Small scale camelid husbandry on the north coast of Peru (Virú Valley): Insight from stable isotope analysis. Journal of Anthropological Archaeology. 2014;36:110-129.
--	AIS 2070	--	VI	Huaca Santa Clara	400–600 CE	early intermediate period	early	Viru	-8.45	-78.82	20	>500	coast	camelid	**	bone	**	-18.37	-18.37	6.7	6.7	45	16.3	3.22	Szpak et al 2014	Szpak P, Millaire JF, White CD, Longstaffe FJ. Small scale camelid husbandry on the north coast of Peru (Virú Valley): Insight from stable isotope analysis. Journal of Anthropological Archaeology. 2014;36:110-129.
--	AIS 365	Llama 24	VI	Huaca Santa Clara	1100 CE	middle horizon	late	Viru	-8.45	-78.82	20	>500	coast	camelid	adult	bone	**	-18.3	-18.3	7.1	7.1	36.1	13.1	3.23	Szpak et al 2014	Szpak P, Millaire JF, White CD, Longstaffe FJ. Small scale camelid husbandry on the north coast of Peru (Virú Valley): Insight from stable isotope analysis. Journal of Anthropological Archaeology. 2014;36:110-129.
--	AIS 2628	--	A	Huaca Gallinazo	250–400CE	early intermediate period	early	Viru	-8.45	-78.89	30	>500	coast	camelid	**	bone	**	-18.17	-18.17	5.4	5.4	44.5	16.1	3.21	Szpak et al 2014	Szpak P, Millaire JF, White CD, Longstaffe FJ. Small scale camelid husbandry on the north coast of Peru (Virú Valley): Insight from stable isotope analysis. Journal of Anthropological Archaeology. 2014;36:110-129.
--	AIS 578-07	--	5	Huaca Santa Clara	400-600 CE	early intermediate period	early	Viru	-8.45	-78.82	20	>500	coast	camelid	**	fiber	hair	-19.4	-18.1	6.81	8.11	40.88	13.58	3.51	Szpak et al 2014	Szpak P, Millaire JF, White CD, Longstaffe FJ. Small scale camelid husbandry on the north coast of Peru (Virú Valley): Insight from stable isotope analysis. Journal of Anthropological Archaeology. 2014;36:110-129.
--	AIS 395-3	--	97	Huaca Santa Clara	400-600 CE	early intermediate period	early	Viru	-8.45	-78.82	20	>500	coast	camelid	**	fiber	hair	-19.27	-17.97	7.77	9.07	39.61	14.15	3.27	Szpak et al 2014	Szpak P, Millaire JF, White CD, Longstaffe FJ. Small scale camelid husbandry on the north coast of Peru (Virú Valley): Insight from stable isotope analysis. Journal of Anthropological Archaeology. 2014;36:110-129.
--	AIS 395-2	--	97	Huaca Santa Clara	400-600 CE	early intermediate period	early	Viru	-8.45	-78.82	20	>500	coast	camelid	**	fiber	hair	-19.26	-17.96	7.88	9.18	39.1	13.85	3.29	Szpak et al 2014	Szpak P, Millaire JF, White CD, Longstaffe FJ. Small scale camelid husbandry on the north coast of Peru (Virú Valley): Insight from stable isotope analysis. Journal of Anthropological Archaeology. 2014;36:110-129.
--	AIS 2075	--	II	Huaca Santa Clara	400–600 CE	early intermediate period	early	Viru	-8.45	-78.82	20	>500	coast	camelid	**	bone	**	-17.88	-17.88	8.8	8.8	44.2	15.8	3.27	Szpak et al 2014	Szpak P, Millaire JF, White CD, Longstaffe FJ. Small scale camelid husbandry on the north coast of Peru (Virú Valley): Insight from stable isotope analysis. Journal of Anthropological Archaeology. 2014;36:110-129.
--	AIS 395-4	--	97	Huaca Santa Clara	400-600 CE	early intermediate period	early	Viru	-8.45	-78.82	20	>500	coast	camelid	**	fiber	hair	-19.16	-17.86	7.76	9.06	38.53	13.73	3.27	Szpak et al 2014	Szpak P, Millaire JF, White CD, Longstaffe FJ. Small scale camelid husbandry on the north coast of Peru (Virú Valley): Insight from stable isotope analysis. Journal of Anthropological Archaeology. 2014;36:110-129.
--	AIS 395-1	--	97	Huaca Santa Clara	400-600 CE	early intermediate period	early	Viru	-8.45	-78.82	20	>500	coast	camelid	**	fiber	hair	-19.14	-17.84	7.79	9.09	39.39	14.02	3.28	Szpak et al 2014	Szpak P, Millaire JF, White CD, Longstaffe FJ. Small scale camelid husbandry on the north coast of Peru (Virú Valley): Insight from stable isotope analysis. Journal of Anthropological Archaeology. 2014;36:110-129.
--	AIS 578-09	--	5	Huaca Santa Clara	400-600 CE	early intermediate period	early	Viru	-8.45	-78.82	20	>500	coast	camelid	**	fiber	hair	-19.11	-17.81	6.82	8.12	40.91	13.71	3.48	Szpak et al 2014	Szpak P, Millaire JF, White CD, Longstaffe FJ. Small scale camelid husbandry on the north coast of Peru (Virú Valley): Insight from stable isotope analysis. Journal of Anthropological Archaeology. 2014;36:110-129.
--	AIS 394	--	VI	Huaca Santa Clara	400–600 CE	early intermediate period	early	Viru	-8.45	-78.82	20	>500	coast	camelid	**	bone	**	-17.75	-17.75	11.8	11.8	37.8	14	3.15	Szpak et al 2014	Szpak P, Millaire JF, White CD, Longstaffe FJ. Small scale camelid husbandry on the north coast of Peru (Virú Valley): Insight from stable isotope analysis. Journal of Anthropological Archaeology. 2014;36:110-129.
--	AIS 578-08	--	5	Huaca Santa Clara	400-600 CE	early intermediate period	early	Viru	-8.45	-78.82	20	>500	coast	camelid	**	fiber	hair	-19.04	-17.74	6.68	7.98	40.16	13.46	3.48	Szpak et al 2014	Szpak P, Millaire JF, White CD, Longstaffe FJ. Small scale camelid husbandry on the north coast of Peru (Virú Valley): Insight from stable isotope analysis. Journal of Anthropological Archaeology. 2014;36:110-129.
--	AIS 395-5	--	97	Huaca Santa Clara	400-600 CE	early intermediate period	early	Viru	-8.45	-78.82	20	>500	coast	camelid	**	fiber	hair	-18.9	-17.6	7.75	9.05	38.5	13.71	3.28	Szpak et al 2014	Szpak P, Millaire JF, White CD, Longstaffe FJ. Small scale camelid husbandry on the north coast of Peru (Virú Valley): Insight from stable isotope analysis. Journal of Anthropological Archaeology. 2014;36:110-129.
--	AIS 396	--	VI	Huaca Santa Clara	400–600 CE	early intermediate period	early	Viru	-8.45	-78.82	20	>500	coast	camelid	**	bone	**	-17.59	-17.59	7.5	7.5	45.4	15.8	3.35	Szpak et al 2014	Szpak P, Millaire JF, White CD, Longstaffe FJ. Small scale camelid husbandry on the north coast of Peru (Virú Valley): Insight from stable isotope analysis. Journal of Anthropological Archaeology. 2014;36:110-129.
--	AIS 620	1	B	Huaca Gallinazo	250–400CE	early intermediate period	early	Viru	-8.45	-78.89	30	>500	coast	camelid	**	bone	**	-17.57	-17.57	6.5	6.5	48.5	17.5	3.24	Szpak et al 2014	Szpak P, Millaire JF, White CD, Longstaffe FJ. Small scale camelid husbandry on the north coast of Peru (Virú Valley): Insight from stable isotope analysis. Journal of Anthropological Archaeology. 2014;36:110-129.
--	AIS 2603	2	H	Huaca Gallinazo	55 BC - 250CE	early intermediate period	early	Viru	-8.45	-78.89	30	>500	coast	camelid	**	bone	**	-17.55	-17.55	6.5	6.5	45.2	16.4	3.21	Szpak et al 2014	Szpak P, Millaire JF, White CD, Longstaffe FJ. Small scale camelid husbandry on the north coast of Peru (Virú Valley): Insight from stable isotope analysis. Journal of Anthropological Archaeology. 2014;36:110-129.
--	AIS 2639	--	A	Huaca Gallinazo	60 BC - 250CE	early intermediate period	early	Viru	-8.45	-78.89	30	>500	coast	camelid	**	bone	**	-17.52	-17.52	7.7	7.7	46	16.6	3.23	Szpak et al 2014	Szpak P, Millaire JF, White CD, Longstaffe FJ. Small scale camelid husbandry on the north coast of Peru (Virú Valley): Insight from stable isotope analysis. Journal of Anthropological Archaeology. 2014;36:110-129.
--	AIS 2637	--	A	Huaca Gallinazo	58 BC - 250CE	early intermediate period	early	Viru	-8.45	-78.89	30	>500	coast	camelid	**	bone	**	-17.45	-17.45	7.5	7.5	44.8	16.3	3.2	Szpak et al 2014	Szpak P, Millaire JF, White CD, Longstaffe FJ. Small scale camelid husbandry on the north coast of Peru (Virú Valley): Insight from stable isotope analysis. Journal of Anthropological Archaeology. 2014;36:110-129.
--	AIS 2638	--	A	Huaca Gallinazo	59 BC - 250CE	early intermediate period	early	Viru	-8.45	-78.89	30	>500	coast	camelid	**	bone	**	-17.4	-17.4	7.4	7.4	39.6	14.4	3.21	Szpak et al 2014	Szpak P, Millaire JF, White CD, Longstaffe FJ. Small scale camelid husbandry on the north coast of Peru (Virú Valley): Insight from stable isotope analysis. Journal of Anthropological Archaeology. 2014;36:110-129.
--	AIS 2629	--	A	Huaca Gallinazo	250–400CE	early intermediate period	early	Viru	-8.45	-78.89	30	>500	coast	camelid	**	bone	**	-17.4	-17.4	6.9	6.9	44.6	16.3	3.19	Szpak et al 2014	Szpak P, Millaire JF, White CD, Longstaffe FJ. Small scale camelid husbandry on the north coast of Peru (Virú Valley): Insight from stable isotope analysis. Journal of Anthropological Archaeology. 2014;36:110-129.
--	AIS 2640	--	A	Huaca Gallinazo	61 BC - 250CE	early intermediate period	early	Viru	-8.45	-78.89	30	>500	coast	camelid	**	bone	**	-17.24	-17.24	7.3	7.3	44.3	16.2	3.19	Szpak et al 2014	Szpak P, Millaire JF, White CD, Longstaffe FJ. Small scale camelid husbandry on the north coast of Peru (Virú Valley): Insight from stable isotope analysis. Journal of Anthropological Archaeology. 2014;36:110-129.
--	AIS 378	2	II	Huaca Santa Clara	400–600 CE	early intermediate period	early	Viru	-8.45	-78.82	20	>500	coast	camelid	**	bone	**	-17.12	-17.12	5.4	5.4	38.8	14.3	3.17	Szpak et al 2014	Szpak P, Millaire JF, White CD, Longstaffe FJ. Small scale camelid husbandry on the north coast of Peru (Virú Valley): Insight from stable isotope analysis. Journal of Anthropological Archaeology. 2014;36:110-129.
--	AIS 2344	--	A	Huaca Gallinazo	250–400CE	early intermediate period	early	Viru	-8.45	-78.89	30	>500	coast	camelid	**	bone	**	-17.09	-17.09	6.1	6.1	36.9	12.7	3.38	Szpak et al 2014	Szpak P, Millaire JF, White CD, Longstaffe FJ. Small scale camelid husbandry on the north coast of Peru (Virú Valley): Insight from stable isotope analysis. Journal of Anthropological Archaeology. 2014;36:110-129.
--	AIS 345	Llama 13	VI	Huaca Santa Clara	1100 CE	middle horizon	late	Virú	-8.45	-78.82	20	>500	coast	camelid	juvenile	bone	**	-17.08	-17.08	6.9	6.9	44	15.1	3.4	Szpak et al 2014	Szpak P, Millaire JF, White CD, Longstaffe FJ. Small scale camelid husbandry on the north coast of Peru (Virú Valley): Insight from stable isotope analysis. Journal of Anthropological Archaeology. 2014;36:110-129.
--	AIS 405	--	VI	Huaca Santa Clara	400–600 CE	early intermediate period	early	Viru	-8.45	-78.82	20	>500	coast	camelid	**	bone	**	-17.05	-17.05	6.8	6.8	46.8	17.2	3.17	Szpak et al 2014	Szpak P, Millaire JF, White CD, Longstaffe FJ. Small scale camelid husbandry on the north coast of Peru (Virú Valley): Insight from stable isotope analysis. Journal of Anthropological Archaeology. 2014;36:110-129.
--	AIS 323	Llama 3	VI	Huaca Santa Clara	1100 CE	middle horizon	late	Viru	-8.45	-78.82	20	>500	coast	camelid	adult	bone	**	-17.04	-17.04	5	5	45.3	16.4	3.23	Szpak et al 2014	Szpak P, Millaire JF, White CD, Longstaffe FJ. Small scale camelid husbandry on the north coast of Peru (Virú Valley): Insight from stable isotope analysis. Journal of Anthropological Archaeology. 2014;36:110-129.
--	AIS 369-08	25*	--	Huaca Santa Clara	1101 CE	middle horizon	late	Viru	-8.45	-78.82	20	>500	coast	camelid	juvenile	fiber	hair	-18.32	-17.02	7.22	8.52	39.04	13.29	3.43	Szpak et al 2014	Szpak P, Millaire JF, White CD, Longstaffe FJ. Small scale camelid husbandry on the north coast of Peru (Virú Valley): Insight from stable isotope analysis. Journal of Anthropological Archaeology. 2014;36:110-129.
--	AIS 388	--	III	Huaca Santa Clara	400–600 CE	early intermediate period	early	Viru	-8.45	-78.82	20	>500	coast	camelid	**	bone	**	-17.01	-17.01	5.9	5.9	42.5	15.6	3.18	Szpak et al 2014	Szpak P, Millaire JF, White CD, Longstaffe FJ. Small scale camelid husbandry on the north coast of Peru (Virú Valley): Insight from stable isotope analysis. Journal of Anthropological Archaeology. 2014;36:110-129.
--	AIS 367	Llama 25	VI	Huaca Santa Clara	1100 CE	middle horizon	late	Viru	-8.45	-78.82	20	>500	coast	camelid	adult	bone	**	-16.99	-16.99	5	5	43.3	15.8	3.2	Szpak et al 2014	Szpak P, Millaire JF, White CD, Longstaffe FJ. Small scale camelid husbandry on the north coast of Peru (Virú Valley): Insight from stable isotope analysis. Journal of Anthropological Archaeology. 2014;36:110-129.
--	AIS 400	102	VI	Huaca Santa Clara	400–600 CE	early intermediate period	early	Viru	-8.45	-78.82	20	>500	coast	camelid	**	bone	**	-16.95	-16.95	5.9	5.9	43.2	16	3.14	Szpak et al 2014	Szpak P, Millaire JF, White CD, Longstaffe FJ. Small scale camelid husbandry on the north coast of Peru (Virú Valley): Insight from stable isotope analysis. Journal of Anthropological Archaeology. 2014;36:110-129.
--	AIS 364-08	22*	--	Huaca Santa Clara	1100 CE	middle horizon	late	Viru	-8.45	-78.82	20	>500	coast	camelid	juvenile	fiber	hair	-18.19	-16.89	7.15	8.45	40.1	13.18	3.56	Szpak et al 2014	Szpak P, Millaire JF, White CD, Longstaffe FJ. Small scale camelid husbandry on the north coast of Peru (Virú Valley): Insight from stable isotope analysis. Journal of Anthropological Archaeology. 2014;36:110-129.
--	AIS 2039	--	VI	Huaca Santa Clara	400–600 CE	early intermediate period	early	Viru	-8.45	-78.82	20	>500	coast	camelid	**	bone	**	-16.83	-16.83	6.1	6.1	42.8	15.5	3.23	Szpak et al 2014	Szpak P, Millaire JF, White CD, Longstaffe FJ. Small scale camelid husbandry on the north coast of Peru (Virú Valley): Insight from stable isotope analysis. Journal of Anthropological Archaeology. 2014;36:110-129.
--	AIS 375	--	I	Huaca Santa Clara	400–600 CE	early intermediate period	early	Viru	-8.45	-78.82	20	>500	coast	camelid	**	bone	**	-16.72	-16.72	8.4	8.4	44.7	16	3.25	Szpak et al 2014	Szpak P, Millaire JF, White CD, Longstaffe FJ. Small scale camelid husbandry on the north coast of Peru (Virú Valley): Insight from stable isotope analysis. Journal of Anthropological Archaeology. 2014;36:110-129.
--	AIS 2338	2	H	Huaca Gallinazo	250–400CE	early intermediate period	early	Viru	-8.45	-78.89	30	>500	coast	camelid	**	bone	**	-16.7	-16.7	6.9	6.9	41.8	15.2	3.21	Szpak et al 2014	Szpak P, Millaire JF, White CD, Longstaffe FJ. Small scale camelid husbandry on the north coast of Peru (Virú Valley): Insight from stable isotope analysis. Journal of Anthropological Archaeology. 2014;36:110-129.
--	AIS 2336	--	A	Huaca Gallinazo	250–400CE	early intermediate period	early	Viru	-8.45	-78.89	30	>500	coast	camelid	**	bone	**	-16.67	-16.67	6.7	6.7	41.8	15	3.25	Szpak et al 2014	Szpak P, Millaire JF, White CD, Longstaffe FJ. Small scale camelid husbandry on the north coast of Peru (Virú Valley): Insight from stable isotope analysis. Journal of Anthropological Archaeology. 2014;36:110-129.
--	AIS 358-09	19*	--	Huaca Santa Clara	1100 CE	middle horizon	late	Viru	-8.45	-78.82	20	>500	coast	camelid	juvenile	fiber	hair	-17.95	-16.65	9.18	10.48	33.79	11.44	3.45	Szpak et al 2014	Szpak P, Millaire JF, White CD, Longstaffe FJ. Small scale camelid husbandry on the north coast of Peru (Virú Valley): Insight from stable isotope analysis. Journal of Anthropological Archaeology. 2014;36:110-129.
--	AIS 2625	--	A	Huaca Gallinazo	250–400CE	early intermediate period	early	Viru	-8.45	-78.89	30	>500	coast	camelid	**	bone	**	-16.46	-16.46	5.9	5.9	45	16.4	3.19	Szpak et al 2014	Szpak P, Millaire JF, White CD, Longstaffe FJ. Small scale camelid husbandry on the north coast of Peru (Virú Valley): Insight from stable isotope analysis. Journal of Anthropological Archaeology. 2014;36:110-129.
--	AIS 336	Llama 8	VI	Huaca Santa Clara	1100 CE	middle horizon	late	Viru	-8.45	-78.82	20	>500	coast	camelid	adult	bone	**	-16.41	-16.41	6.5	6.5	40.9	15.2	3.13	Szpak et al 2014	Szpak P, Millaire JF, White CD, Longstaffe FJ. Small scale camelid husbandry on the north coast of Peru (Virú Valley): Insight from stable isotope analysis. Journal of Anthropological Archaeology. 2014;36:110-129.
--	AIS 372	Llama 27	VI	Huaca Santa Clara	1100 CE	middle horizon	late	Viru	-8.45	-78.82	20	>500	coast	camelid	adult	bone	**	-16.39	-16.39	8.4	8.4	41.2	13.6	3.53	Szpak et al 2014	Szpak P, Millaire JF, White CD, Longstaffe FJ. Small scale camelid husbandry on the north coast of Peru (Virú Valley): Insight from stable isotope analysis. Journal of Anthropological Archaeology. 2014;36:110-129.
--	AIS 390	--	V	Huaca Santa Clara	400–600 CE	early intermediate period	early	Viru	-8.45	-78.82	20	>500	coast	camelid	**	bone	**	-16.32	-16.32	6.8	6.8	42.4	15.5	3.2	Szpak et al 2014	Szpak P, Millaire JF, White CD, Longstaffe FJ. Small scale camelid husbandry on the north coast of Peru (Virú Valley): Insight from stable isotope analysis. Journal of Anthropological Archaeology. 2014;36:110-129.
--	AIS 2600	2	H	Huaca Gallinazo	53 BC - 250CE	early intermediate period	early	Viru	-8.45	-78.89	30	>500	coast	camelid	**	bone	**	-16.29	-16.29	7.3	7.3	44.9	16.3	3.22	Szpak et al 2014	Szpak P, Millaire JF, White CD, Longstaffe FJ. Small scale camelid husbandry on the north coast of Peru (Virú Valley): Insight from stable isotope analysis. Journal of Anthropological Archaeology. 2014;36:110-129.
--	AIS 403	106	VI	Huaca Santa Clara	400–600 CE	early intermediate period	early	Viru	-8.45	-78.82	20	>500	coast	camelid	**	bone	**	-16.24	-16.24	7.3	7.3	32.3	10.2	3.36	Szpak et al 2014	Szpak P, Millaire JF, White CD, Longstaffe FJ. Small scale camelid husbandry on the north coast of Peru (Virú Valley): Insight from stable isotope analysis. Journal of Anthropological Archaeology. 2014;36:110-129.
--	AIS 2342	--	A	Huaca Gallinazo	250–400CE	early intermediate period	early	Viru	-8.45	-78.89	30	>500	coast	camelid	**	bone	**	-16.16	-16.16	5.8	5.8	41.5	14.8	3.28	Szpak et al 2014	Szpak P, Millaire JF, White CD, Longstaffe FJ. Small scale camelid husbandry on the north coast of Peru (Virú Valley): Insight from stable isotope analysis. Journal of Anthropological Archaeology. 2014;36:110-129.
--	AIS 2595	2	H	Huaca Gallinazo	250–400CE	early intermediate period	early	Viru	-8.45	-78.89	30	>500	coast	camelid	**	bone	**	-16.16	-16.16	6.2	6.2	43	15.6	3.21	Szpak et al 2014	Szpak P, Millaire JF, White CD, Longstaffe FJ. Small scale camelid husbandry on the north coast of Peru (Virú Valley): Insight from stable isotope analysis. Journal of Anthropological Archaeology. 2014;36:110-129.
--	AIS 2624	--	A	Huaca Gallinazo	250–400CE	early intermediate period	early	Viru	-8.45	-78.89	30	>500	coast	camelid	**	bone	**	-16.16	-16.16	5.3	5.3	44.4	16.1	3.21	Szpak et al 2014	Szpak P, Millaire JF, White CD, Longstaffe FJ. Small scale camelid husbandry on the north coast of Peru (Virú Valley): Insight from stable isotope analysis. Journal of Anthropological Archaeology. 2014;36:110-129.
--	AIS 351	Llama 17	VI	Huaca Santa Clara	1100 CE	middle horizon	late	Viru	-8.45	-78.82	20	>500	coast	camelid	juvenile	bone	**	-15.97	-15.97	7.3	7.3	42.3	14.1	3.5	Szpak et al 2014	Szpak P, Millaire JF, White CD, Longstaffe FJ. Small scale camelid husbandry on the north coast of Peru (Virú Valley): Insight from stable isotope analysis. Journal of Anthropological Archaeology. 2014;36:110-129.
--	AIS 362	Llama 22	VI	Huaca Santa Clara	1100 CE	middle horizon	late	Viru	-8.45	-78.82	20	>500	coast	camelid	adult	bone	**	-15.95	-15.95	5.7	5.7	38.2	13.4	3.32	Szpak et al 2014	Szpak P, Millaire JF, White CD, Longstaffe FJ. Small scale camelid husbandry on the north coast of Peru (Virú Valley): Insight from stable isotope analysis. Journal of Anthropological Archaeology. 2014;36:110-129.
--	AIS 339-4	8*	--	Huaca Santa Clara	1100 CE	middle horizon	late	Viru	-8.45	-78.82	20	>500	coast	camelid	juvenile	fiber	hair	-17.2	-15.9	6.81	8.11	39.72	14.68	3.16	Szpak et al 2014	Szpak P, Millaire JF, White CD, Longstaffe FJ. Small scale camelid husbandry on the north coast of Peru (Virú Valley): Insight from stable isotope analysis. Journal of Anthropological Archaeology. 2014;36:110-129.
--	AIS 353	Llama 18	VI	Huaca Santa Clara	1100 CE	middle horizon	late	Viru	-8.45	-78.82	20	>500	coast	camelid	adult	bone	**	-15.83	-15.83	7.2	7.2	46.7	16.7	3.27	Szpak et al 2014	Szpak P, Millaire JF, White CD, Longstaffe FJ. Small scale camelid husbandry on the north coast of Peru (Virú Valley): Insight from stable isotope analysis. Journal of Anthropological Archaeology. 2014;36:110-129.
--	AIS 578-01	--	5	Huaca Santa Clara	400-600 CE	early intermediate period	early	Viru	-8.45	-78.82	20	>500	coast	camelid	**	fiber	hair	-17.01	-15.71	9.36	10.66	42.59	14.16	3.51	Szpak et al 2014	Szpak P, Millaire JF, White CD, Longstaffe FJ. Small scale camelid husbandry on the north coast of Peru (Virú Valley): Insight from stable isotope analysis. Journal of Anthropological Archaeology. 2014;36:110-129.
--	AIS 2596	2	H	Huaca Gallinazo	250–400CE	early intermediate period	early	Viru	-8.45	-78.89	30	>500	coast	camelid	**	bone	**	-15.71	-15.71	6.1	6.1	44.6	16.3	3.2	Szpak et al 2014	Szpak P, Millaire JF, White CD, Longstaffe FJ. Small scale camelid husbandry on the north coast of Peru (Virú Valley): Insight from stable isotope analysis. Journal of Anthropological Archaeology. 2014;36:110-129.
--	AIS 346	Llama 14	VI	Huaca Santa Clara	1100 CE	middle horizon	late	Viru	-8.45	-78.82	20	>500	coast	camelid	juvenile	bone	**	-15.69	-15.69	7.3	7.3	42.5	14.2	3.48	Szpak et al 2014	Szpak P, Millaire JF, White CD, Longstaffe FJ. Small scale camelid husbandry on the north coast of Peru (Virú Valley): Insight from stable isotope analysis. Journal of Anthropological Archaeology. 2014;36:110-129.
--	AIS 2079	--	II	Huaca Santa Clara	400–600 CE	early intermediate period	early	Viru	-8.45	-78.82	20	>500	coast	camelid	**	bone	**	-15.63	-15.63	6.2	6.2	41.5	14.8	3.26	Szpak et al 2014	Szpak P, Millaire JF, White CD, Longstaffe FJ. Small scale camelid husbandry on the north coast of Peru (Virú Valley): Insight from stable isotope analysis. Journal of Anthropological Archaeology. 2014;36:110-129.
--	AIS 334-5	6*	--	Huaca Santa Clara	1100 CE	middle horizon	late	Viru	-8.45	-78.82	20	>500	coast	camelid	juvenile	fiber	hair	-16.93	-15.63	7.05	8.35	39.86	14.42	3.23	Szpak et al 2014	Szpak P, Millaire JF, White CD, Longstaffe FJ. Small scale camelid husbandry on the north coast of Peru (Virú Valley): Insight from stable isotope analysis. Journal of Anthropological Archaeology. 2014;36:110-129.
--	AIS 2077	--	II	Huaca Santa Clara	400–600 CE	early intermediate period	early	Viru	-8.45	-78.82	20	>500	coast	camelid	**	bone	**	-15.6	-15.6	6.2	6.2	41.7	15	3.24	Szpak et al 2014	Szpak P, Millaire JF, White CD, Longstaffe FJ. Small scale camelid husbandry on the north coast of Peru (Virú Valley): Insight from stable isotope analysis. Journal of Anthropological Archaeology. 2014;36:110-129.
--	AIS 377	1	II	Huaca Santa Clara	400–600 CE	early intermediate period	early	Viru	-8.45	-78.82	20	>500	coast	camelid	**	bone	**	-15.55	-15.55	6.5	6.5	43.2	15.9	3.17	Szpak et al 2014	Szpak P, Millaire JF, White CD, Longstaffe FJ. Small scale camelid husbandry on the north coast of Peru (Virú Valley): Insight from stable isotope analysis. Journal of Anthropological Archaeology. 2014;36:110-129.
--	AIS 331	Llama 6	VI	Huaca Santa Clara	1100 CE	middle horizon	late	Viru	-8.45	-78.82	20	>500	coast	camelid	juvenile	bone	**	-15.54	-15.54	6.6	6.6	36.2	13.1	3.23	Szpak et al 2014	Szpak P, Millaire JF, White CD, Longstaffe FJ. Small scale camelid husbandry on the north coast of Peru (Virú Valley): Insight from stable isotope analysis. Journal of Anthropological Archaeology. 2014;36:110-129.
--	AIS 397	--	VI	Huaca Santa Clara	400–600 CE	early intermediate period	early	Viru	-8.45	-78.82	20	>500	coast	camelid	**	bone	**	-15.43	-15.43	5.7	5.7	40.7	15	3.16	Szpak et al 2014	Szpak P, Millaire JF, White CD, Longstaffe FJ. Small scale camelid husbandry on the north coast of Peru (Virú Valley): Insight from stable isotope analysis. Journal of Anthropological Archaeology. 2014;36:110-129.
--	AIS 407	--	VI	Huaca Santa Clara	400–600 CE	early intermediate period	early	Viru	-8.45	-78.82	20	>500	coast	camelid	**	bone	**	-15.39	-15.39	5.8	5.8	41.3	14.8	3.24	Szpak et al 2014	Szpak P, Millaire JF, White CD, Longstaffe FJ. Small scale camelid husbandry on the north coast of Peru (Virú Valley): Insight from stable isotope analysis. Journal of Anthropological Archaeology. 2014;36:110-129.
--	AIS 399	102	VI	Huaca Santa Clara	400–600 CE	early intermediate period	early	Viru	-8.45	-78.82	20	>500	coast	camelid	**	bone	**	-15.25	-15.25	6.1	6.1	41.3	15.1	3.2	Szpak et al 2014	Szpak P, Millaire JF, White CD, Longstaffe FJ. Small scale camelid husbandry on the north coast of Peru (Virú Valley): Insight from stable isotope analysis. Journal of Anthropological Archaeology. 2014;36:110-129.
--	AIS 402	105	VI	Huaca Santa Clara	400–600 CE	early intermediate period	early	Viru	-8.45	-78.82	20	>500	coast	camelid	**	bone	**	-15.24	-15.24	6.9	6.9	34.7	12.7	3.2	Szpak et al 2014	Szpak P, Millaire JF, White CD, Longstaffe FJ. Small scale camelid husbandry on the north coast of Peru (Virú Valley): Insight from stable isotope analysis. Journal of Anthropological Archaeology. 2014;36:110-129.
--	AIS 320	Llama 2	VI	Huaca Santa Clara	1100 CE	middle horizon	late	Viru	-8.45	-78.82	20	>500	coast	camelid	adult	bone	**	-15.19	-15.19	5	5	45.1	16.7	3.15	Szpak et al 2014	Szpak P, Millaire JF, White CD, Longstaffe FJ. Small scale camelid husbandry on the north coast of Peru (Virú Valley): Insight from stable isotope analysis. Journal of Anthropological Archaeology. 2014;36:110-129.
--	AIS 2332	1	B	Huaca Gallinazo	250–400CE	early intermediate period	early	Viru	-8.45	-78.89	30	>500	coast	camelid	**	bone	**	-15.17	-15.17	7.6	7.6	37.6	13.5	3.26	Szpak et al 2014	Szpak P, Millaire JF, White CD, Longstaffe FJ. Small scale camelid husbandry on the north coast of Peru (Virú Valley): Insight from stable isotope analysis. Journal of Anthropological Archaeology. 2014;36:110-129.
--	AIS 393	--	VI	Huaca Santa Clara	400–600 CE	early intermediate period	early	Viru	-8.45	-78.82	20	>500	coast	camelid	**	bone	**	-15.16	-15.16	6.1	6.1	44.9	16.2	3.23	Szpak et al 2014	Szpak P, Millaire JF, White CD, Longstaffe FJ. Small scale camelid husbandry on the north coast of Peru (Virú Valley): Insight from stable isotope analysis. Journal of Anthropological Archaeology. 2014;36:110-129.
--	AIS 341	Llama 10	VI	Huaca Santa Clara	1100 CE	middle horizon	late	Viru	-8.45	-78.82	20	>500	coast	camelid	adult	bone	**	-15.05	-15.05	7.6	7.6	27.8	9.6	3.38	Szpak et al 2014	Szpak P, Millaire JF, White CD, Longstaffe FJ. Small scale camelid husbandry on the north coast of Peru (Virú Valley): Insight from stable isotope analysis. Journal of Anthropological Archaeology. 2014;36:110-129.
--	AIS 381	19	II	Huaca Santa Clara	400–600 CE	early intermediate period	early	Viru	-8.45	-78.82	20	>500	coast	camelid	**	bone	**	-14.9	-14.9	6.7	6.7	41.4	15.2	3.19	Szpak et al 2014	Szpak P, Millaire JF, White CD, Longstaffe FJ. Small scale camelid husbandry on the north coast of Peru (Virú Valley): Insight from stable isotope analysis. Journal of Anthropological Archaeology. 2014;36:110-129.
--	AIS 2084	--	III	Huaca Santa Clara	400–600 CE	early intermediate period	early	Viru	-8.45	-78.82	20	>500	coast	camelid	**	bone	**	-14.66	-14.66	6.4	6.4	40.5	14.6	3.25	Szpak et al 2014	Szpak P, Millaire JF, White CD, Longstaffe FJ. Small scale camelid husbandry on the north coast of Peru (Virú Valley): Insight from stable isotope analysis. Journal of Anthropological Archaeology. 2014;36:110-129.
--	AIS 401	104	VI	Huaca Santa Clara	400–600 CE	early intermediate period	early	Viru	-8.45	-78.82	20	>500	coast	camelid	**	bone	**	-14.65	-14.65	6.6	6.6	43.3	15.8	3.2	Szpak et al 2014	Szpak P, Millaire JF, White CD, Longstaffe FJ. Small scale camelid husbandry on the north coast of Peru (Virú Valley): Insight from stable isotope analysis. Journal of Anthropological Archaeology. 2014;36:110-129.
--	AIS 411	--	VII	Huaca Santa Clara	400–600 CE	early intermediate period	early	Viru	-8.45	-78.82	20	>500	coast	camelid	**	bone	**	-14.63	-14.63	8	8	42	15.5	3.17	Szpak et al 2014	Szpak P, Millaire JF, White CD, Longstaffe FJ. Small scale camelid husbandry on the north coast of Peru (Virú Valley): Insight from stable isotope analysis. Journal of Anthropological Archaeology. 2014;36:110-129.
--	AIS 2330	1	B	Huaca Gallinazo	250–400CE	early intermediate period	early	Viru	-8.45	-78.89	30	>500	coast	camelid	**	bone	**	-14.61	-14.61	6.8	6.8	39.5	14.2	3.23	Szpak et al 2014	Szpak P, Millaire JF, White CD, Longstaffe FJ. Small scale camelid husbandry on the north coast of Peru (Virú Valley): Insight from stable isotope analysis. Journal of Anthropological Archaeology. 2014;36:110-129.
--	AIS 2036	--	VI	Huaca Santa Clara	400–600 CE	early intermediate period	early	Viru	-8.45	-78.82	20	>500	coast	camelid	**	bone	**	-14.57	-14.57	4.1	4.1	38.6	13.7	3.29	Szpak et al 2014	Szpak P, Millaire JF, White CD, Longstaffe FJ. Small scale camelid husbandry on the north coast of Peru (Virú Valley): Insight from stable isotope analysis. Journal of Anthropological Archaeology. 2014;36:110-129.
--	AIS 2647	--	A	Huaca Gallinazo	250–400CE	early intermediate period	early	Viru	-8.45	-78.89	30	>500	coast	camelid	**	bone	**	-14.52	-14.52	4.9	4.9	42.8	15.7	3.19	Szpak et al 2014	Szpak P, Millaire JF, White CD, Longstaffe FJ. Small scale camelid husbandry on the north coast of Peru (Virú Valley): Insight from stable isotope analysis. Journal of Anthropological Archaeology. 2014;36:110-129.
--	AIS 335	Llama 7	VI	Huaca Santa Clara	1100 CE	middle horizon	late	Viru	-8.45	-78.82	20	>500	coast	camelid	adult	bone	**	-14.49	-14.49	8	8	42.8	15.7	3.19	Szpak et al 2014	Szpak P, Millaire JF, White CD, Longstaffe FJ. Small scale camelid husbandry on the north coast of Peru (Virú Valley): Insight from stable isotope analysis. Journal of Anthropological Archaeology. 2014;36:110-129.
--	AIS 622	--	A	Huaca Gallinazo	50 BC - 250CE	early intermediate period	early	Viru	-8.45	-78.89	30	>500	coast	camelid	**	bone	**	-14.45	-14.45	7.1	7.1	36.2	13	3.25	Szpak et al 2014	Szpak P, Millaire JF, White CD, Longstaffe FJ. Small scale camelid husbandry on the north coast of Peru (Virú Valley): Insight from stable isotope analysis. Journal of Anthropological Archaeology. 2014;36:110-129.
--	AIS 382	22	II	Huaca Santa Clara	400–600 CE	early intermediate period	early	Viru	-8.45	-78.82	20	>500	coast	camelid	**	bone	**	-14.41	-14.41	6.6	6.6	44.2	16.2	3.19	Szpak et al 2014	Szpak P, Millaire JF, White CD, Longstaffe FJ. Small scale camelid husbandry on the north coast of Peru (Virú Valley): Insight from stable isotope analysis. Journal of Anthropological Archaeology. 2014;36:110-129.
--	AIS 327-6	4*	--	Huaca Santa Clara	1100 CE	middle horizon	late	Viru	-8.45	-78.82	20	>500	coast	camelid	juvenile	fiber	hair	-15.71	-14.41	7.3	8.6	40.51	14.32	3.3	Szpak et al 2014	Szpak P, Millaire JF, White CD, Longstaffe FJ. Small scale camelid husbandry on the north coast of Peru (Virú Valley): Insight from stable isotope analysis. Journal of Anthropological Archaeology. 2014;36:110-129.
--	AIS 352-7	17*	--	Huaca Santa Clara	1100 CE	middle horizon	late	Viru	-8.45	-78.82	20	>500	coast	camelid	juvenile	fiber	hair	-15.51	-14.21	8.21	9.51	40.14	14.03	3.34	Szpak et al 2014	Szpak P, Millaire JF, White CD, Longstaffe FJ. Small scale camelid husbandry on the north coast of Peru (Virú Valley): Insight from stable isotope analysis. Journal of Anthropological Archaeology. 2014;36:110-129.
--	AIS 392	--	V	Huaca Santa Clara	400–600 CE	early intermediate period	early	Viru	-8.45	-78.82	20	>500	coast	camelid	**	bone	**	-14.17	-14.17	8.1	8.1	39.3	14.5	3.16	Szpak et al 2014	Szpak P, Millaire JF, White CD, Longstaffe FJ. Small scale camelid husbandry on the north coast of Peru (Virú Valley): Insight from stable isotope analysis. Journal of Anthropological Archaeology. 2014;36:110-129.
--	AIS 389	--	III	Huaca Santa Clara	400–600 CE	early intermediate period	early	Viru	-8.45	-78.82	20	>500	coast	camelid	**	bone	**	-14.13	-14.13	7.5	7.5	41.6	15.1	3.22	Szpak et al 2014	Szpak P, Millaire JF, White CD, Longstaffe FJ. Small scale camelid husbandry on the north coast of Peru (Virú Valley): Insight from stable isotope analysis. Journal of Anthropological Archaeology. 2014;36:110-129.
--	AIS 2334	--	A	Huaca Gallinazo	62 BC - 250CE	early intermediate period	early	Viru	-8.45	-78.89	30	>500	coast	camelid	**	bone	**	-14.13	-14.13	5.5	5.5	43.4	15.7	3.23	Szpak et al 2014	Szpak P, Millaire JF, White CD, Longstaffe FJ. Small scale camelid husbandry on the north coast of Peru (Virú Valley): Insight from stable isotope analysis. Journal of Anthropological Archaeology. 2014;36:110-129.
--	AIS 2609	2	H	Huaca Gallinazo	250–400CE	early intermediate period	early	Viru	-8.45	-78.89	30	>500	coast	camelid	**	bone	**	-13.91	-13.91	8.9	8.9	41.3	15	3.2	Szpak et al 2014	Szpak P, Millaire JF, White CD, Longstaffe FJ. Small scale camelid husbandry on the north coast of Peru (Virú Valley): Insight from stable isotope analysis. Journal of Anthropological Archaeology. 2014;36:110-129.
--	AIS 389-0	--	--	Huaca Santa Clara	400-600 CE	early intermediate period	early	Viru	-8.45	-78.82	20	>500	coast	camelid	**	fiber	hair	-15.19	-13.89	9.08	10.38	38.95	13.04	3.48	Szpak et al 2014	Szpak P, Millaire JF, White CD, Longstaffe FJ. Small scale camelid husbandry on the north coast of Peru (Virú Valley): Insight from stable isotope analysis. Journal of Anthropological Archaeology. 2014;36:110-129.
--	AIS 2632	--	A	Huaca Gallinazo	250–400CE	early intermediate period	early	Viru	-8.45	-78.89	30	>500	coast	camelid	**	bone	**	-13.82	-13.82	5.5	5.5	44.9	16.4	3.19	Szpak et al 2014	Szpak P, Millaire JF, White CD, Longstaffe FJ. Small scale camelid husbandry on the north coast of Peru (Virú Valley): Insight from stable isotope analysis. Journal of Anthropological Archaeology. 2014;36:110-129.
--	AIS 2644	--	A	Huaca Gallinazo	250–400CE	early intermediate period	early	Viru	-8.45	-78.89	30	>500	coast	camelid	**	bone	**	-13.77	-13.77	6	6	40.8	14.8	3.21	Szpak et al 2014	Szpak P, Millaire JF, White CD, Longstaffe FJ. Small scale camelid husbandry on the north coast of Peru (Virú Valley): Insight from stable isotope analysis. Journal of Anthropological Archaeology. 2014;36:110-129.
--	AIS 2646	--	A	Huaca Gallinazo	250–400CE	early intermediate period	early	Viru	-8.45	-78.89	30	>500	coast	camelid	**	bone	**	-13.77	-13.77	7.2	7.2	43	15.4	3.26	Szpak et al 2014	Szpak P, Millaire JF, White CD, Longstaffe FJ. Small scale camelid husbandry on the north coast of Peru (Virú Valley): Insight from stable isotope analysis. Journal of Anthropological Archaeology. 2014;36:110-129.
--	AIS 409	--	VII	Huaca Santa Clara	400–600 CE	early intermediate period	early	Viru	-8.45	-78.82	20	>500	coast	camelid	**	bone	**	-13.69	-13.69	6.6	6.6	41.8	15	3.25	Szpak et al 2014	Szpak P, Millaire JF, White CD, Longstaffe FJ. Small scale camelid husbandry on the north coast of Peru (Virú Valley): Insight from stable isotope analysis. Journal of Anthropological Archaeology. 2014;36:110-129.
--	AIS 410	--	VII	Huaca Santa Clara	400–600 CE	early intermediate period	early	Viru	-8.45	-78.82	20	>500	coast	camelid	**	bone	**	-13.6	-13.6	6.9	6.9	47.5	17.5	3.16	Szpak et al 2014	Szpak P, Millaire JF, White CD, Longstaffe FJ. Small scale camelid husbandry on the north coast of Peru (Virú Valley): Insight from stable isotope analysis. Journal of Anthropological Archaeology. 2014;36:110-129.
--	AIS 330-4	5*	--	Huaca Santa Clara	1100 CE	middle horizon	late	Viru	-8.45	-78.82	20	>500	coast	camelid	juvenile	fiber	hair	-14.9	-13.6	9.99	11.29	39.73	14.2	3.26	Szpak et al 2014	Szpak P, Millaire JF, White CD, Longstaffe FJ. Small scale camelid husbandry on the north coast of Peru (Virú Valley): Insight from stable isotope analysis. Journal of Anthropological Archaeology. 2014;36:110-129.
--	AIS 2648	--	A	Huaca Gallinazo	250–400CE	early intermediate period	early	Viru	-8.45	-78.89	30	>500	coast	camelid	**	bone	**	-13.59	-13.59	8.3	8.3	41.6	15.2	3.19	Szpak et al 2014	Szpak P, Millaire JF, White CD, Longstaffe FJ. Small scale camelid husbandry on the north coast of Peru (Virú Valley): Insight from stable isotope analysis. Journal of Anthropological Archaeology. 2014;36:110-129.
--	AIS 2031	Llama 5	VI	Huaca Santa Clara	1100 CE	middle horizon	late	Viru	-8.45	-78.82	20	>500	coast	camelid	adult	bone	**	-13.57	-13.57	10.1	10.1	37.2	13.2	3.28	Szpak et al 2014	Szpak P, Millaire JF, White CD, Longstaffe FJ. Small scale camelid husbandry on the north coast of Peru (Virú Valley): Insight from stable isotope analysis. Journal of Anthropological Archaeology. 2014;36:110-129.
--	AIS 391	--	V	Huaca Santa Clara	400–600 CE	early intermediate period	early	Viru	-8.45	-78.82	20	>500	coast	camelid	**	bone	**	-13.54	-13.54	7	7	43.4	15.7	3.23	Szpak et al 2014	Szpak P, Millaire JF, White CD, Longstaffe FJ. Small scale camelid husbandry on the north coast of Peru (Virú Valley): Insight from stable isotope analysis. Journal of Anthropological Archaeology. 2014;36:110-129.
--	AIS 325	Llama 4	VI	Huaca Santa Clara	1100 CE	middle horizon	late	Viru	-8.45	-78.82	20	>500	coast	camelid	adult	bone	**	-13.44	-13.44	6.2	6.2	44.7	16.2	3.22	Szpak et al 2014	Szpak P, Millaire JF, White CD, Longstaffe FJ. Small scale camelid husbandry on the north coast of Peru (Virú Valley): Insight from stable isotope analysis. Journal of Anthropological Archaeology. 2014;36:110-129.
--	AIS 356	Llama 19	VI	Huaca Santa Clara	1100 CE	middle horizon	late	Viru	-8.45	-78.82	20	>500	coast	camelid	adult	bone	**	-13.39	-13.39	7	7	46.2	17	3.16	Szpak et al 2014	Szpak P, Millaire JF, White CD, Longstaffe FJ. Small scale camelid husbandry on the north coast of Peru (Virú Valley): Insight from stable isotope analysis. Journal of Anthropological Archaeology. 2014;36:110-129.
--	AIS 2073	--	II	Huaca Santa Clara	400–600 CE	early intermediate period	early	Viru	-8.45	-78.82	20	>500	coast	camelid	**	bone	**	-13.33	-13.33	8.1	8.1	37.3	13.4	3.25	Szpak et al 2014	Szpak P, Millaire JF, White CD, Longstaffe FJ. Small scale camelid husbandry on the north coast of Peru (Virú Valley): Insight from stable isotope analysis. Journal of Anthropological Archaeology. 2014;36:110-129.
--	AIS 380	7	II	Huaca Santa Clara	400–600 CE	early intermediate period	early	Viru	-8.45	-78.82	20	>500	coast	camelid	**	bone	**	-13.32	-13.32	8.4	8.4	41	15.2	3.14	Szpak et al 2014	Szpak P, Millaire JF, White CD, Longstaffe FJ. Small scale camelid husbandry on the north coast of Peru (Virú Valley): Insight from stable isotope analysis. Journal of Anthropological Archaeology. 2014;36:110-129.
--	AIS 386	S Ext.	II	Huaca Santa Clara	400–600 CE	early intermediate period	early	Viru	-8.45	-78.82	20	>500	coast	camelid	**	bone	**	-13.29	-13.29	5.8	5.8	44.4	15.9	3.26	Szpak et al 2014	Szpak P, Millaire JF, White CD, Longstaffe FJ. Small scale camelid husbandry on the north coast of Peru (Virú Valley): Insight from stable isotope analysis. Journal of Anthropological Archaeology. 2014;36:110-129.
--	AIS 2047	Llama 23	VI	Huaca Santa Clara	1100 CE	middle horizon	late	Viru	-8.45	-78.82	20	>500	coast	camelid	adult	bone	**	-13.24	-13.24	6.9	6.9	42.6	15.2	3.27	Szpak et al 2014	Szpak P, Millaire JF, White CD, Longstaffe FJ. Small scale camelid husbandry on the north coast of Peru (Virú Valley): Insight from stable isotope analysis. Journal of Anthropological Archaeology. 2014;36:110-129.
--	AIS 359	Llama 20	VI	Huaca Santa Clara	1100 CE	middle horizon	late	Viru	-8.45	-78.82	20	>500	coast	camelid	adult	bone	**	-13.05	-13.05	7.9	7.9	46.9	17	3.21	Szpak et al 2014	Szpak P, Millaire JF, White CD, Longstaffe FJ. Small scale camelid husbandry on the north coast of Peru (Virú Valley): Insight from stable isotope analysis. Journal of Anthropological Archaeology. 2014;36:110-129.
--	AIS 579-04	--	18	Huaca Santa Clara	400-600 CE	early intermediate period	early	Viru	-8.45	-78.82	20	>500	coast	camelid	**	fiber	hair	-14.34	-13.04	11.02	12.32	39.22	12.88	3.55	Szpak et al 2014	Szpak P, Millaire JF, White CD, Longstaffe FJ. Small scale camelid husbandry on the north coast of Peru (Virú Valley): Insight from stable isotope analysis. Journal of Anthropological Archaeology. 2014;36:110-129.
--	AIS 376	--	I	Huaca Santa Clara	400–600 CE	early intermediate period	early	Viru	-8.45	-78.82	20	>500	coast	camelid	**	bone	**	-13.01	-13.01	8	8	43.3	16.1	3.14	Szpak et al 2014	Szpak P, Millaire JF, White CD, Longstaffe FJ. Small scale camelid husbandry on the north coast of Peru (Virú Valley): Insight from stable isotope analysis. Journal of Anthropological Archaeology. 2014;36:110-129.
--	AIS 2606	2	H	Huaca Gallinazo	250–400CE	early intermediate period	early	Viru	-8.45	-78.89	30	>500	coast	camelid	**	bone	**	-13	-13	8.9	8.9	43.7	15.8	3.22	Szpak et al 2014	Szpak P, Millaire JF, White CD, Longstaffe FJ. Small scale camelid husbandry on the north coast of Peru (Virú Valley): Insight from stable isotope analysis. Journal of Anthropological Archaeology. 2014;36:110-129.
--	AIS 2620	--	A	Huaca Gallinazo	250–400CE	early intermediate period	early	Viru	-8.45	-78.89	30	>500	coast	camelid	**	bone	**	-13	-13	6.9	6.9	44.7	16.2	3.21	Szpak et al 2014	Szpak P, Millaire JF, White CD, Longstaffe FJ. Small scale camelid husbandry on the north coast of Peru (Virú Valley): Insight from stable isotope analysis. Journal of Anthropological Archaeology. 2014;36:110-129.
--	AIS 371-10	26*	--	Huaca Santa Clara	1100 CE	middle horizon	late	Viru	-8.45	-78.82	20	>500	coast	camelid	juvenile	fiber	hair	-14.26	-12.96	9.63	10.93	37.24	12.28	3.54	Szpak et al 2014	Szpak P, Millaire JF, White CD, Longstaffe FJ. Small scale camelid husbandry on the north coast of Peru (Virú Valley): Insight from stable isotope analysis. Journal of Anthropological Archaeology. 2014;36:110-129.
--	AIS 624	--	A	Huaca Gallinazo	250–400CE	early intermediate period	early	Viru	-8.45	-78.89	30	>500	coast	camelid	**	bone	**	-12.81	-12.81	7.3	7.3	48.3	17.6	3.21	Szpak et al 2014	Szpak P, Millaire JF, White CD, Longstaffe FJ. Small scale camelid husbandry on the north coast of Peru (Virú Valley): Insight from stable isotope analysis. Journal of Anthropological Archaeology. 2014;36:110-129.
--	AIS 2599	2	H	Huaca Gallinazo	52 BC - 250CE	early intermediate period	early	Viru	-8.45	-78.89	30	>500	coast	camelid	**	bone	**	-12.77	-12.77	8.2	8.2	43.4	15.8	3.2	Szpak et al 2014	Szpak P, Millaire JF, White CD, Longstaffe FJ. Small scale camelid husbandry on the north coast of Peru (Virú Valley): Insight from stable isotope analysis. Journal of Anthropological Archaeology. 2014;36:110-129.
--	AIS 623	--	A	Huaca Gallinazo	51 BC - 250CE	early intermediate period	early	Viru	-8.45	-78.89	30	>500	coast	camelid	**	bone	**	-12.76	-12.76	7.6	7.6	39.6	14.7	3.13	Szpak et al 2014	Szpak P, Millaire JF, White CD, Longstaffe FJ. Small scale camelid husbandry on the north coast of Peru (Virú Valley): Insight from stable isotope analysis. Journal of Anthropological Archaeology. 2014;36:110-129.
--	AIS 2025	--	VI	Huaca Santa Clara	400–600 CE	early intermediate period	early	Viru	-8.45	-78.82	20	>500	coast	camelid	**	bone	**	-12.7	-12.7	7	7	41.2	14.5	3.32	Szpak et al 2014	Szpak P, Millaire JF, White CD, Longstaffe FJ. Small scale camelid husbandry on the north coast of Peru (Virú Valley): Insight from stable isotope analysis. Journal of Anthropological Archaeology. 2014;36:110-129.
--	AIS 2340	--	A	Huaca Gallinazo	250–400CE	early intermediate period	early	Viru	-8.45	-78.89	30	>500	coast	camelid	**	bone	**	-12.62	-12.62	7.5	7.5	42.1	15.4	3.2	Szpak et al 2014	Szpak P, Millaire JF, White CD, Longstaffe FJ. Small scale camelid husbandry on the north coast of Peru (Virú Valley): Insight from stable isotope analysis. Journal of Anthropological Archaeology. 2014;36:110-129.
--	AIS 579-03	--	18	Huaca Santa Clara	400-600 CE	early intermediate period	early	Viru	-8.45	-78.82	20	>500	coast	camelid	**	fiber	hair	-13.91	-12.61	11.07	12.37	37.17	12.45	3.48	Szpak et al 2014	Szpak P, Millaire JF, White CD, Longstaffe FJ. Small scale camelid husbandry on the north coast of Peru (Virú Valley): Insight from stable isotope analysis. Journal of Anthropological Archaeology. 2014;36:110-129.
--	AIS 579-08	--	18	Huaca Santa Clara	400-600 CE	early intermediate period	early	Viru	-8.45	-78.82	20	>500	coast	camelid	**	fiber	hair	-13.9	-12.6	11.24	12.54	32.4	10.81	3.5	Szpak et al 2014	Szpak P, Millaire JF, White CD, Longstaffe FJ. Small scale camelid husbandry on the north coast of Peru (Virú Valley): Insight from stable isotope analysis. Journal of Anthropological Archaeology. 2014;36:110-129.
--	AIS 2616	--	A	Huaca Gallinazo	250–400CE	early intermediate period	early	Viru	-8.45	-78.89	30	>500	coast	camelid	**	bone	**	-12.58	-12.58	6.2	6.2	44.7	16.3	3.2	Szpak et al 2014	Szpak P, Millaire JF, White CD, Longstaffe FJ. Small scale camelid husbandry on the north coast of Peru (Virú Valley): Insight from stable isotope analysis. Journal of Anthropological Archaeology. 2014;36:110-129.
--	AIS 579-09	--	18	Huaca Santa Clara	400-600 CE	early intermediate period	early	Viru	-8.45	-78.82	20	>500	coast	camelid	**	fiber	hair	-13.86	-12.56	10.85	12.15	36.88	12.46	3.45	Szpak et al 2014	Szpak P, Millaire JF, White CD, Longstaffe FJ. Small scale camelid husbandry on the north coast of Peru (Virú Valley): Insight from stable isotope analysis. Journal of Anthropological Archaeology. 2014;36:110-129.
--	AIS 579-05	--	18	Huaca Santa Clara	400-600 CE	early intermediate period	early	Viru	-8.45	-78.82	20	>500	coast	camelid	**	fiber	hair	-13.79	-12.49	11.18	12.48	38.42	13.05	3.44	Szpak et al 2014	Szpak P, Millaire JF, White CD, Longstaffe FJ. Small scale camelid husbandry on the north coast of Peru (Virú Valley): Insight from stable isotope analysis. Journal of Anthropological Archaeology. 2014;36:110-129.
--	AIS 621	1	B	Huaca Gallinazo	250–400CE	early intermediate period	early	Viru	-8.45	-78.89	30	>500	coast	camelid	**	bone	**	-12.49	-12.49	9.4	9.4	45.2	16.5	3.19	Szpak et al 2014	Szpak P, Millaire JF, White CD, Longstaffe FJ. Small scale camelid husbandry on the north coast of Peru (Virú Valley): Insight from stable isotope analysis. Journal of Anthropological Archaeology. 2014;36:110-129.
--	AIS 579-02	--	18	Huaca Santa Clara	400-600 CE	early intermediate period	early	Viru	-8.45	-78.82	20	>500	coast	camelid	**	fiber	hair	-13.67	-12.37	10.86	12.16	36.75	12.02	3.57	Szpak et al 2014	Szpak P, Millaire JF, White CD, Longstaffe FJ. Small scale camelid husbandry on the north coast of Peru (Virú Valley): Insight from stable isotope analysis. Journal of Anthropological Archaeology. 2014;36:110-129.
--	AIS 579-01	--	18	Huaca Santa Clara	400-600 CE	early intermediate period	early	Viru	-8.45	-78.82	20	>500	coast	camelid	**	fiber	hair	-13.66	-12.36	10.8	12.1	38.31	12.75	3.51	Szpak et al 2014	Szpak P, Millaire JF, White CD, Longstaffe FJ. Small scale camelid husbandry on the north coast of Peru (Virú Valley): Insight from stable isotope analysis. Journal of Anthropological Archaeology. 2014;36:110-129.
--	AIS 2617	--	A	Huaca Gallinazo	250–400CE	early intermediate period	early	Viru	-8.45	-78.89	30	>500	coast	camelid	**	bone	**	-12.35	-12.35	6.7	6.7	45.6	16.6	3.21	Szpak et al 2014	Szpak P, Millaire JF, White CD, Longstaffe FJ. Small scale camelid husbandry on the north coast of Peru (Virú Valley): Insight from stable isotope analysis. Journal of Anthropological Archaeology. 2014;36:110-129.
--	AIS 579-07	--	18	Huaca Santa Clara	400-600 CE	early intermediate period	early	Viru	-8.45	-78.82	20	>500	coast	camelid	**	fiber	hair	-13.53	-12.23	10.77	12.07	37.41	12.52	3.48	Szpak et al 2014	Szpak P, Millaire JF, White CD, Longstaffe FJ. Small scale camelid husbandry on the north coast of Peru (Virú Valley): Insight from stable isotope analysis. Journal of Anthropological Archaeology. 2014;36:110-129.
--	AIS 579-06	--	18	Huaca Santa Clara	400-600 CE	early intermediate period	early	Viru	-8.45	-78.82	20	>500	coast	camelid	**	fiber	hair	-13.51	-12.21	10.92	12.22	36.83	12.52	3.43	Szpak et al 2014	Szpak P, Millaire JF, White CD, Longstaffe FJ. Small scale camelid husbandry on the north coast of Peru (Virú Valley): Insight from stable isotope analysis. Journal of Anthropological Archaeology. 2014;36:110-129.
--	AIS 340	Llama 9	VI	Huaca Santa Clara	1100 CE	middle horizon	late	Viru	-8.45	-78.82	20	>500	coast	camelid	adult	bone	**	-12.2	-12.2	7	7	44.3	16.4	3.16	Szpak et al 2014	Szpak P, Millaire JF, White CD, Longstaffe FJ. Small scale camelid husbandry on the north coast of Peru (Virú Valley): Insight from stable isotope analysis. Journal of Anthropological Archaeology. 2014;36:110-129.
--	AIS 2329	1	B	Huaca Gallinazo	250–400CE	early intermediate period	early	Viru	-8.45	-78.89	30	>500	coast	camelid	**	bone	**	-12.15	-12.15	7.1	7.1	36.2	12.8	3.3	Szpak et al 2014	Szpak P, Millaire JF, White CD, Longstaffe FJ. Small scale camelid husbandry on the north coast of Peru (Virú Valley): Insight from stable isotope analysis. Journal of Anthropological Archaeology. 2014;36:110-129.
--	AIS 343	Llama 12	VI	Huaca Santa Clara	1100 CE	middle horizon	late	Viru	-8.45	-78.82	20	>500	coast	camelid	adult	bone	**	-11.96	-11.96	8.7	8.7	40.2	14.4	3.25	Szpak et al 2014	Szpak P, Millaire JF, White CD, Longstaffe FJ. Small scale camelid husbandry on the north coast of Peru (Virú Valley): Insight from stable isotope analysis. Journal of Anthropological Archaeology. 2014;36:110-129.
--	AIS 379	3	II	Huaca Santa Clara	400–600 CE	early intermediate period	early	Viru	-8.45	-78.82	20	>500	coast	camelid	**	bone	**	-11.77	-11.77	5	5	42.3	15.4	3.2	Szpak et al 2014	Szpak P, Millaire JF, White CD, Longstaffe FJ. Small scale camelid husbandry on the north coast of Peru (Virú Valley): Insight from stable isotope analysis. Journal of Anthropological Archaeology. 2014;36:110-129.
--	AIS 2341	2	H	Huaca Gallinazo	250–400CE	early intermediate period	early	Viru	-8.45	-78.89	30	>500	coast	camelid	**	bone	**	-11.34	-11.34	4.7	4.7	39.6	14.3	3.24	Szpak et al 2014	Szpak P, Millaire JF, White CD, Longstaffe FJ. Small scale camelid husbandry on the north coast of Peru (Virú Valley): Insight from stable isotope analysis. Journal of Anthropological Archaeology. 2014;36:110-129.
--	AIS 579-10	--	18	Huaca Santa Clara	400-600 CE	early intermediate period	early	Viru	-8.45	-78.82	20	>500	coast	camelid	**	fiber	hair	-12.58	-11.28	9.66	10.96	36.34	12.35	3.43	Szpak et al 2014	Szpak P, Millaire JF, White CD, Longstaffe FJ. Small scale camelid husbandry on the north coast of Peru (Virú Valley): Insight from stable isotope analysis. Journal of Anthropological Archaeology. 2014;36:110-129.
--	AIS 360	Llama 21	VI	Huaca Santa Clara	1100 CE	middle horizon	late	Viru	-8.45	-78.82	20	>500	coast	camelid	adult	bone	**	-11.22	-11.22	7.2	7.2	40.7	15.1	3.15	Szpak et al 2014	Szpak P, Millaire JF, White CD, Longstaffe FJ. Small scale camelid husbandry on the north coast of Peru (Virú Valley): Insight from stable isotope analysis. Journal of Anthropological Archaeology. 2014;36:110-129.
--	AIS 625	1	B	Huaca Gallinazo	250–400CE	early intermediate period	early	Viru	-8.45	-78.89	30	>500	coast	camelid	**	bone	**	-10.95	-10.95	6.5	6.5	37.5	13.5	3.25	Szpak et al 2014	Szpak P, Millaire JF, White CD, Longstaffe FJ. Small scale camelid husbandry on the north coast of Peru (Virú Valley): Insight from stable isotope analysis. Journal of Anthropological Archaeology. 2014;36:110-129.
--	AIS 383	24	II	Huaca Santa Clara	400–600 CE	early intermediate period	early	Viru	-8.45	-78.82	20	>500	coast	camelid	**	bone	**	-10.89	-10.89	5.7	5.7	43.1	16.1	3.13	Szpak et al 2014	Szpak P, Millaire JF, White CD, Longstaffe FJ. Small scale camelid husbandry on the north coast of Peru (Virú Valley): Insight from stable isotope analysis. Journal of Anthropological Archaeology. 2014;36:110-129.
--	AIS 579-11	--	18	Huaca Santa Clara	400-600 CE	early intermediate period	early	Viru	-8.45	-78.82	20	>500	coast	camelid	**	fiber	hair	-12.12	-10.82	9.13	10.43	37.47	12.73	3.43	Szpak et al 2014	Szpak P, Millaire JF, White CD, Longstaffe FJ. Small scale camelid husbandry on the north coast of Peru (Virú Valley): Insight from stable isotope analysis. Journal of Anthropological Archaeology. 2014;36:110-129.
--	AIS 349	Llama 16	VI	Huaca Santa Clara	1100 CE	middle horizon	late	Viru	-8.45	-78.82	20	>500	coast	camelid	adult	bone	**	-10.82	-10.82	7.6	7.6	38.9	14.3	3.19	Szpak et al 2014	Szpak P, Millaire JF, White CD, Longstaffe FJ. Small scale camelid husbandry on the north coast of Peru (Virú Valley): Insight from stable isotope analysis. Journal of Anthropological Archaeology. 2014;36:110-129.
--	AIS 2328	1	B	Huaca Gallinazo	250–400CE	early intermediate period	early	Viru	-8.45	-78.89	30	>500	coast	camelid	**	bone	**	-10.77	-10.77	6.4	6.4	35.9	12.7	3.3	Szpak et al 2014	Szpak P, Millaire JF, White CD, Longstaffe FJ. Small scale camelid husbandry on the north coast of Peru (Virú Valley): Insight from stable isotope analysis. Journal of Anthropological Archaeology. 2014;36:110-129.
--	AIS 370	Llama 26	VI	Huaca Santa Clara	1100 CE	middle horizon	late	Viru	-8.45	-78.82	20	>500	coast	camelid	adult	bone	**	-10.72	-10.72	9.1	9.1	42.3	15.1	3.26	Szpak et al 2014	Szpak P, Millaire JF, White CD, Longstaffe FJ. Small scale camelid husbandry on the north coast of Peru (Virú Valley): Insight from stable isotope analysis. Journal of Anthropological Archaeology. 2014;36:110-129.
--	AIS 347	Llama 15	VI	Huaca Santa Clara	1100 CE	middle horizon	late	Viru	-8.45	-78.82	20	>500	coast	camelid	adult	bone	**	-10.3	-10.3	7.6	7.6	44.3	16.1	3.21	Szpak et al 2014	Szpak P, Millaire JF, White CD, Longstaffe FJ. Small scale camelid husbandry on the north coast of Peru (Virú Valley): Insight from stable isotope analysis. Journal of Anthropological Archaeology. 2014;36:110-129.
--	AIS 2643	--	A	Huaca Gallinazo	250–400CE	early intermediate period	early	Viru	-8.45	-78.89	30	>500	coast	camelid	**	bone	**	-9.89	-9.89	8.1	8.1	41.8	15.1	3.22	Szpak et al 2014	Szpak P, Millaire JF, White CD, Longstaffe FJ. Small scale camelid husbandry on the north coast of Peru (Virú Valley): Insight from stable isotope analysis. Journal of Anthropological Archaeology. 2014;36:110-129.
--	AIS 2605	2	H	Huaca Gallinazo	56 BC - 250CE	early intermediate period	early	Viru	-8.45	-78.89	30	>500	coast	camelid	**	bone	**	-9.37	-9.37	9.2	9.2	42.7	15.5	3.21	Szpak et al 2014	Szpak P, Millaire JF, White CD, Longstaffe FJ. Small scale camelid husbandry on the north coast of Peru (Virú Valley): Insight from stable isotope analysis. Journal of Anthropological Archaeology. 2014;36:110-129.
--	CMC 04 CAT 437	--	--	Chancay area	1000 - 1400 CE	late intermediate period	late	Chancay	-11.57	-77.26	20	>500	coast	camelid	**	fiber	textile	-22.31	-21.01	5.14	6.44	45.95	13.94	3.85	Szpak et al 2015	Szpak P, Millaire JF, White CD, Lau GF, Surette F, Longstaffe FJ. Origins of prehispanic camelid wool textiles from the north and central coasts of Peru traced by carbon and nitrogen isotopic analyses. Current Anthropology. 2015;56(3):449-459.
--	CMC 05 CAT 516	--	--	Chancay area	1000 - 1400 CE	late intermediate period	late	Chancay	-11.57	-77.26	20	>500	coast	camelid	**	fiber	textile	-21.45	-20.15	5.55	6.85	43.41	13.19	3.84	Szpak et al 2015	Szpak P, Millaire JF, White CD, Lau GF, Surette F, Longstaffe FJ. Origins of prehispanic camelid wool textiles from the north and central coasts of Peru traced by carbon and nitrogen isotopic analyses. Current Anthropology. 2015;56(3):449-459.
--	CMC 39 CAT 239	--	--	Chancay area	1000 - 1400 CE	late intermediate period	late	Chancay	-11.57	-77.26	20	>500	coast	camelid	**	fiber	textile	-21.33	-20.03	7.85	9.15	42.2	13.26	3.71	Szpak et al 2015	Szpak P, Millaire JF, White CD, Lau GF, Surette F, Longstaffe FJ. Origins of prehispanic camelid wool textiles from the north and central coasts of Peru traced by carbon and nitrogen isotopic analyses. Current Anthropology. 2015;56(3):449-459.
--	CMC 41 CAT 239	--	--	Chancay area	1000 - 1400 CE	late intermediate period	late	Chancay	-11.57	-77.26	20	>500	coast	camelid	**	fiber	textile	-21.32	-20.02	7.74	9.04	38.27	12.37	3.61	Szpak et al 2015	Szpak P, Millaire JF, White CD, Lau GF, Surette F, Longstaffe FJ. Origins of prehispanic camelid wool textiles from the north and central coasts of Peru traced by carbon and nitrogen isotopic analyses. Current Anthropology. 2015;56(3):449-459.
--	CMC 43 CAT 453	--	--	Chancay area	1000 - 1400 CE	late intermediate period	late	Chancay	-11.57	-77.26	20	>500	coast	camelid	**	fiber	textile	-21.31	-20.01	7.2	8.5	37.1	11.95	3.62	Szpak et al 2015	Szpak P, Millaire JF, White CD, Lau GF, Surette F, Longstaffe FJ. Origins of prehispanic camelid wool textiles from the north and central coasts of Peru traced by carbon and nitrogen isotopic analyses. Current Anthropology. 2015;56(3):449-459.
--	CMC 19 CAT 451	--	--	Chancay area	1000 - 1400 CE	late intermediate period	late	Chancay	-11.57	-77.26	20	>500	coast	camelid	**	fiber	textile	-21.27	-19.97	7.99	9.29	44.67	13.88	3.76	Szpak et al 2015	Szpak P, Millaire JF, White CD, Lau GF, Surette F, Longstaffe FJ. Origins of prehispanic camelid wool textiles from the north and central coasts of Peru traced by carbon and nitrogen isotopic analyses. Current Anthropology. 2015;56(3):449-459.
--	CMC 45 CAT 501	--	--	Chancay area	1000 - 1400 CE	late intermediate period	late	Chancay	-11.57	-77.26	20	>500	coast	camelid	**	fiber	textile	-21.14	-19.84	10.65	11.95	43.57	14.16	3.59	Szpak et al 2015	Szpak P, Millaire JF, White CD, Lau GF, Surette F, Longstaffe FJ. Origins of prehispanic camelid wool textiles from the north and central coasts of Peru traced by carbon and nitrogen isotopic analyses. Current Anthropology. 2015;56(3):449-459.
--	CMC 33 CAT 447	--	--	Chancay area	1000 - 1400 CE	late intermediate period	late	Chancay	-11.57	-77.26	20	>500	coast	camelid	**	fiber	textile	-21.12	-19.82	7.57	8.87	43.31	13.98	3.61	Szpak et al 2015	Szpak P, Millaire JF, White CD, Lau GF, Surette F, Longstaffe FJ. Origins of prehispanic camelid wool textiles from the north and central coasts of Peru traced by carbon and nitrogen isotopic analyses. Current Anthropology. 2015;56(3):449-459.
--	CMC 13 CAT 404	--	--	Chancay area	1000 - 1400 CE	late intermediate period	late	Chancay	-11.57	-77.26	20	>500	coast	camelid	**	fiber	textile	-21.11	-19.81	8.92	10.22	44.03	13.56	3.79	Szpak et al 2015	Szpak P, Millaire JF, White CD, Lau GF, Surette F, Longstaffe FJ. Origins of prehispanic camelid wool textiles from the north and central coasts of Peru traced by carbon and nitrogen isotopic analyses. Current Anthropology. 2015;56(3):449-459.
--	CMC 28 CAT 449	--	--	Chancay area	1000 - 1400 CE	late intermediate period	late	Chancay	-11.57	-77.26	20	>500	coast	camelid	**	fiber	textile	-21.09	-19.79	6.82	8.12	40.91	13.04	3.66	Szpak et al 2015	Szpak P, Millaire JF, White CD, Lau GF, Surette F, Longstaffe FJ. Origins of prehispanic camelid wool textiles from the north and central coasts of Peru traced by carbon and nitrogen isotopic analyses. Current Anthropology. 2015;56(3):449-459.
--	CMC 17 CAT 441	--	--	Chancay area	1000 - 1400 CE	late intermediate period	late	Chancay	-11.57	-77.26	20	>500	coast	camelid	**	fiber	textile	-21.06	-19.76	8.41	9.71	42.87	12.83	3.9	Szpak et al 2015	Szpak P, Millaire JF, White CD, Lau GF, Surette F, Longstaffe FJ. Origins of prehispanic camelid wool textiles from the north and central coasts of Peru traced by carbon and nitrogen isotopic analyses. Current Anthropology. 2015;56(3):449-459.
--	CMC 25 DUP	--	--	Chancay area	1000 - 1400 CE	late intermediate period	late	Chancay	-11.57	-77.26	20	>500	coast	camelid	**	fiber	textile	-21	-19.7	7.21	8.51	41.62	13.35	3.64	Szpak et al 2015	Szpak P, Millaire JF, White CD, Lau GF, Surette F, Longstaffe FJ. Origins of prehispanic camelid wool textiles from the north and central coasts of Peru traced by carbon and nitrogen isotopic analyses. Current Anthropology. 2015;56(3):449-459.
--	CMC 35 CAT 239	--	--	Chancay area	1000 - 1400 CE	late intermediate period	late	Chancay	-11.57	-77.26	20	>500	coast	camelid	**	fiber	textile	-21	-19.7	8.07	9.37	42.37	13.02	3.8	Szpak et al 2015	Szpak P, Millaire JF, White CD, Lau GF, Surette F, Longstaffe FJ. Origins of prehispanic camelid wool textiles from the north and central coasts of Peru traced by carbon and nitrogen isotopic analyses. Current Anthropology. 2015;56(3):449-459.
--	CMC 46 CAT 501	--	--	Chancay area	1000 - 1400 CE	late intermediate period	late	Chancay	-11.57	-77.26	20	>500	coast	camelid	**	fiber	textile	-21	-19.7	9.26	10.56	42.84	14.14	3.53	Szpak et al 2015	Szpak P, Millaire JF, White CD, Lau GF, Surette F, Longstaffe FJ. Origins of prehispanic camelid wool textiles from the north and central coasts of Peru traced by carbon and nitrogen isotopic analyses. Current Anthropology. 2015;56(3):449-459.
--	CMC 01 CAT 437	--	--	Chancay area	1000 - 1400 CE	late intermediate period	late	Chancay	-11.57	-77.26	20	>500	coast	camelid	**	fiber	textile	-20.98	-19.68	8.09	9.39	39.01	12.78	3.56	Szpak et al 2015	Szpak P, Millaire JF, White CD, Lau GF, Surette F, Longstaffe FJ. Origins of prehispanic camelid wool textiles from the north and central coasts of Peru traced by carbon and nitrogen isotopic analyses. Current Anthropology. 2015;56(3):449-459.
--	CMC 02 CAT 437	--	--	Chancay area	1000 - 1400 CE	late intermediate period	late	Chancay	-11.57	-77.26	20	>500	coast	camelid	**	fiber	textile	-20.93	-19.63	6.29	7.59	44.9	13.58	3.86	Szpak et al 2015	Szpak P, Millaire JF, White CD, Lau GF, Surette F, Longstaffe FJ. Origins of prehispanic camelid wool textiles from the north and central coasts of Peru traced by carbon and nitrogen isotopic analyses. Current Anthropology. 2015;56(3):449-459.
--	CMC 56 CAT 187	--	--	Chancay area	1000 - 1400 CE	late intermediate period	late	Chancay	-11.57	-77.26	20	>500	coast	camelid	**	fiber	textile	-20.85	-19.55	9.13	10.43	40.23	13.14	3.57	Szpak et al 2015	Szpak P, Millaire JF, White CD, Lau GF, Surette F, Longstaffe FJ. Origins of prehispanic camelid wool textiles from the north and central coasts of Peru traced by carbon and nitrogen isotopic analyses. Current Anthropology. 2015;56(3):449-459.
--	CMC 42 CAT 239	--	--	Chancay area	1000 - 1400 CE	late intermediate period	late	Chancay	-11.57	-77.26	20	>500	coast	camelid	**	fiber	textile	-20.82	-19.52	7.64	8.94	43.5	13.72	3.7	Szpak et al 2015	Szpak P, Millaire JF, White CD, Lau GF, Surette F, Longstaffe FJ. Origins of prehispanic camelid wool textiles from the north and central coasts of Peru traced by carbon and nitrogen isotopic analyses. Current Anthropology. 2015;56(3):449-459.
--	CMC 23 CAT 450Y	--	--	Chancay area	1000 - 1400 CE	late intermediate period	late	Chancay	-11.57	-77.26	20	>500	coast	camelid	**	fiber	textile	-20.81	-19.51	6.95	8.25	42.35	12.94	3.82	Szpak et al 2015	Szpak P, Millaire JF, White CD, Lau GF, Surette F, Longstaffe FJ. Origins of prehispanic camelid wool textiles from the north and central coasts of Peru traced by carbon and nitrogen isotopic analyses. Current Anthropology. 2015;56(3):449-459.
HSC-196	AIS 685	--	--	Huaca Santa Clara	100 BC - 700 CE	early intermediate period	early	Viru	-8.45	-78.82	20	>500	coast	camelid	**	fiber	textile	-20.78	-19.48	5.71	7.01	40.35	13.4	3.51	Szpak et al 2015	Szpak P, Millaire JF, White CD, Lau GF, Surette F, Longstaffe FJ. Origins of prehispanic camelid wool textiles from the north and central coasts of Peru traced by carbon and nitrogen isotopic analyses. Current Anthropology. 2015;56(3):449-459.
--	CMC 06 CAT 446	--	--	Chancay area	1000 - 1400 CE	late intermediate period	late	Chancay	-11.57	-77.26	20	>500	coast	camelid	**	fiber	textile	-20.76	-19.46	6.64	7.94	43.08	13.41	3.75	Szpak et al 2015	Szpak P, Millaire JF, White CD, Lau GF, Surette F, Longstaffe FJ. Origins of prehispanic camelid wool textiles from the north and central coasts of Peru traced by carbon and nitrogen isotopic analyses. Current Anthropology. 2015;56(3):449-459.
--	CMC 57 CAT 38	--	--	Chancay area	1000 - 1400 CE	late intermediate period	late	Chancay	-11.57	-77.26	20	>500	coast	camelid	**	fiber	textile	-20.74	-19.44	8.13	9.43	42.55	13.63	3.64	Szpak et al 2015	Szpak P, Millaire JF, White CD, Lau GF, Surette F, Longstaffe FJ. Origins of prehispanic camelid wool textiles from the north and central coasts of Peru traced by carbon and nitrogen isotopic analyses. Current Anthropology. 2015;56(3):449-459.
--	CMC 38 CAT 239	--	--	Chancay area	1000 - 1400 CE	late intermediate period	late	Chancay	-11.57	-77.26	20	>500	coast	camelid	**	fiber	textile	-20.74	-19.44	5.41	6.71	44.95	13.82	3.79	Szpak et al 2015	Szpak P, Millaire JF, White CD, Lau GF, Surette F, Longstaffe FJ. Origins of prehispanic camelid wool textiles from the north and central coasts of Peru traced by carbon and nitrogen isotopic analyses. Current Anthropology. 2015;56(3):449-459.
HSC-162k	AIS 672	--	--	Huaca Santa Clara	100 BC - 700 CE	early intermediate period	early	Viru	-8.45	-78.82	20	>500	coast	camelid	**	fiber	textile	-20.73	-19.43	7.53	8.83	40.55	13.43	3.52	Szpak et al 2015	Szpak P, Millaire JF, White CD, Lau GF, Surette F, Longstaffe FJ. Origins of prehispanic camelid wool textiles from the north and central coasts of Peru traced by carbon and nitrogen isotopic analyses. Current Anthropology. 2015;56(3):449-459.
--	CMC 59 CAT 452	--	--	Chancay area	1000 - 1400 CE	late intermediate period	late	Chancay	-11.57	-77.26	3850	>500	coast	camelid	**	fiber	textile	-20.73	-19.43	5.84	7.14	42.06	12.97	3.78	Szpak et al 2015	Szpak P, Millaire JF, White CD, Lau GF, Surette F, Longstaffe FJ. Origins of prehispanic camelid wool textiles from the north and central coasts of Peru traced by carbon and nitrogen isotopic analyses. Current Anthropology. 2015;56(3):449-459.
--	CMC 26 CAT 44	--	--	Chancay area	1000 - 1400 CE	late intermediate period	late	Chancay	-11.57	-77.26	20	>500	coast	camelid	**	fiber	textile	-20.72	-19.42	10.71	12.01	41.38	13.22	3.65	Szpak et al 2015	Szpak P, Millaire JF, White CD, Lau GF, Surette F, Longstaffe FJ. Origins of prehispanic camelid wool textiles from the north and central coasts of Peru traced by carbon and nitrogen isotopic analyses. Current Anthropology. 2015;56(3):449-459.
--	CMC 07 CAT 446	--	--	Chancay area	1000 - 1400 CE	late intermediate period	late	Chancay	-11.57	-77.26	20	>500	coast	camelid	**	fiber	textile	-20.61	-19.31	5.57	6.87	38.79	12.84	3.52	Szpak et al 2015	Szpak P, Millaire JF, White CD, Lau GF, Surette F, Longstaffe FJ. Origins of prehispanic camelid wool textiles from the north and central coasts of Peru traced by carbon and nitrogen isotopic analyses. Current Anthropology. 2015;56(3):449-459.
--	CMC 25	--	--	Chancay area	1000 - 1400 CE	late intermediate period	late	Chancay	-11.57	-77.26	20	>500	coast	camelid	**	fiber	textile	-20.61	-19.31	7.43	8.73	43.12	13.2	3.81	Szpak et al 2015	Szpak P, Millaire JF, White CD, Lau GF, Surette F, Longstaffe FJ. Origins of prehispanic camelid wool textiles from the north and central coasts of Peru traced by carbon and nitrogen isotopic analyses. Current Anthropology. 2015;56(3):449-459.
--	CMC 11 CAT 530	--	--	Chancay area	1000 - 1400 CE	late intermediate period	late	Chancay	-11.57	-77.26	20	>500	coast	camelid	**	fiber	textile	-20.58	-19.28	8.33	9.63	45.32	14.54	3.64	Szpak et al 2015	Szpak P, Millaire JF, White CD, Lau GF, Surette F, Longstaffe FJ. Origins of prehispanic camelid wool textiles from the north and central coasts of Peru traced by carbon and nitrogen isotopic analyses. Current Anthropology. 2015;56(3):449-459.
PAV-24	AIS 720	--	--	Huaca Gallinazo	100 BC - 700 CE	early intermediate period	early	Viru	-8.45	-78.89	30	>500	coast	camelid	**	fiber	textile	-20.55	-19.25	8.51	9.81	39.8	12.87	3.61	Szpak et al 2015	Szpak P, Millaire JF, White CD, Lau GF, Surette F, Longstaffe FJ. Origins of prehispanic camelid wool textiles from the north and central coasts of Peru traced by carbon and nitrogen isotopic analyses. Current Anthropology. 2015;56(3):449-459.
--	CMC 23 CAT 450R	--	--	Chancay area	1000 - 1400 CE	late intermediate period	late	Chancay	-11.57	-77.26	20	>500	coast	camelid	**	fiber	textile	-20.44	-19.14	7.51	8.81	42.67	13.01	3.83	Szpak et al 2015	Szpak P, Millaire JF, White CD, Lau GF, Surette F, Longstaffe FJ. Origins of prehispanic camelid wool textiles from the north and central coasts of Peru traced by carbon and nitrogen isotopic analyses. Current Anthropology. 2015;56(3):449-459.
--	CMC 40 CAT 239	--	--	Chancay area	1000 - 1400 CE	late intermediate period	late	Chancay	-11.57	-77.26	20	>500	coast	camelid	**	fiber	textile	-20.44	-19.14	6.27	7.57	43.65	13.89	3.67	Szpak et al 2015	Szpak P, Millaire JF, White CD, Lau GF, Surette F, Longstaffe FJ. Origins of prehispanic camelid wool textiles from the north and central coasts of Peru traced by carbon and nitrogen isotopic analyses. Current Anthropology. 2015;56(3):449-459.
--	CMC 29 CAT 449	--	--	Chancay area	1000 - 1400 CE	late intermediate period	late	Chancay	-11.57	-77.26	20	>500	coast	camelid	**	fiber	textile	-20.41	-19.11	6.02	7.32	42.39	14.1	3.51	Szpak et al 2015	Szpak P, Millaire JF, White CD, Lau GF, Surette F, Longstaffe FJ. Origins of prehispanic camelid wool textiles from the north and central coasts of Peru traced by carbon and nitrogen isotopic analyses. Current Anthropology. 2015;56(3):449-459.
--	CMC 18 CAT 451	--	--	Chancay area	1000 - 1400 CE	late intermediate period	late	Chancay	-11.57	-77.26	20	>500	coast	camelid	**	fiber	textile	-20.41	-19.11	5.77	7.07	44.07	14.12	3.64	Szpak et al 2015	Szpak P, Millaire JF, White CD, Lau GF, Surette F, Longstaffe FJ. Origins of prehispanic camelid wool textiles from the north and central coasts of Peru traced by carbon and nitrogen isotopic analyses. Current Anthropology. 2015;56(3):449-459.
--	CMC 27 CAT 449	--	--	Chancay area	1000 - 1400 CE	late intermediate period	late	Chancay	-11.57	-77.26	20	>500	coast	camelid	**	fiber	textile	-20.37	-19.07	8.02	9.32	41.02	13.04	3.67	Szpak et al 2015	Szpak P, Millaire JF, White CD, Lau GF, Surette F, Longstaffe FJ. Origins of prehispanic camelid wool textiles from the north and central coasts of Peru traced by carbon and nitrogen isotopic analyses. Current Anthropology. 2015;56(3):449-459.
--	CMC 49 CAT 223	--	--	Chancay area	1000 - 1400 CE	late intermediate period	late	Chancay	-11.57	-77.26	20	>500	coast	camelid	**	fiber	textile	-20.35	-19.05	6.06	7.36	42.66	13.46	3.7	Szpak et al 2015	Szpak P, Millaire JF, White CD, Lau GF, Surette F, Longstaffe FJ. Origins of prehispanic camelid wool textiles from the north and central coasts of Peru traced by carbon and nitrogen isotopic analyses. Current Anthropology. 2015;56(3):449-459.
--	CMC 57 CAT 39	--	--	Chancay area	1000 - 1400 CE	late intermediate period	late	Chancay	-11.57	-77.26	20	>500	coast	camelid	**	fiber	textile	-20.33	-19.03	9.74	11.04	44.49	14.88	3.49	Szpak et al 2015	Szpak P, Millaire JF, White CD, Lau GF, Surette F, Longstaffe FJ. Origins of prehispanic camelid wool textiles from the north and central coasts of Peru traced by carbon and nitrogen isotopic analyses. Current Anthropology. 2015;56(3):449-459.
--	CMC 03 CAT 413	--	--	Chancay area	1000 - 1400 CE	late intermediate period	late	Chancay	-11.57	-77.26	20	>500	coast	camelid	**	fiber	textile	-20.33	-19.03	5.51	6.81	44.94	13.5	3.88	Szpak et al 2015	Szpak P, Millaire JF, White CD, Lau GF, Surette F, Longstaffe FJ. Origins of prehispanic camelid wool textiles from the north and central coasts of Peru traced by carbon and nitrogen isotopic analyses. Current Anthropology. 2015;56(3):449-459.
--	CMC 30 CAT 449	--	--	Chancay area	1000 - 1400 CE	late intermediate period	late	Chancay	-11.57	-77.26	20	>500	coast	camelid	**	fiber	textile	-20.3	-19	6.19	7.49	40.84	13.56	3.51	Szpak et al 2015	Szpak P, Millaire JF, White CD, Lau GF, Surette F, Longstaffe FJ. Origins of prehispanic camelid wool textiles from the north and central coasts of Peru traced by carbon and nitrogen isotopic analyses. Current Anthropology. 2015;56(3):449-459.
HSC-256h	AIS 707	--	--	Huaca Santa Clara	100 BC - 700 CE	early intermediate period	early	Viru	-8.45	-78.82	20	>500	coast	camelid	**	fiber	textile	-20.28	-18.98	8.85	10.15	40.58	13.63	3.47	Szpak et al 2015	Szpak P, Millaire JF, White CD, Lau GF, Surette F, Longstaffe FJ. Origins of prehispanic camelid wool textiles from the north and central coasts of Peru traced by carbon and nitrogen isotopic analyses. Current Anthropology. 2015;56(3):449-459.
--	CMC 44 CAT 453	--	--	Chancay area	1000 - 1400 CE	late intermediate period	late	Chancay	-11.57	-77.26	20	>500	coast	camelid	**	fiber	textile	-20.28	-18.98	8.58	9.88	45.44	14.45	3.67	Szpak et al 2015	Szpak P, Millaire JF, White CD, Lau GF, Surette F, Longstaffe FJ. Origins of prehispanic camelid wool textiles from the north and central coasts of Peru traced by carbon and nitrogen isotopic analyses. Current Anthropology. 2015;56(3):449-459.
--	CMC 55 CAT 187	--	--	Chancay area	1000 - 1400 CE	late intermediate period	late	Chancay	-11.57	-77.26	20	>500	coast	camelid	**	fiber	textile	-20.26	-18.96	9.38	10.68	44.45	14.68	3.53	Szpak et al 2015	Szpak P, Millaire JF, White CD, Lau GF, Surette F, Longstaffe FJ. Origins of prehispanic camelid wool textiles from the north and central coasts of Peru traced by carbon and nitrogen isotopic analyses. Current Anthropology. 2015;56(3):449-459.
--	CMC 54 CAT 187	--	--	Chancay area	1000 - 1400 CE	late intermediate period	late	Chancay	-11.57	-77.26	20	>500	coast	camelid	**	fiber	textile	-20.25	-18.95	7.68	8.98	45.08	14.85	3.54	Szpak et al 2015	Szpak P, Millaire JF, White CD, Lau GF, Surette F, Longstaffe FJ. Origins of prehispanic camelid wool textiles from the north and central coasts of Peru traced by carbon and nitrogen isotopic analyses. Current Anthropology. 2015;56(3):449-459.
Operación 48	AIS 2367	--	--	Chinchawas	500 - 900 CE	early intermediate period	early	Recuay	-9.56	-77.67	3050	500-3500	highland	camelid	**	fiber	textile	-20.17	-18.87	8.26	9.56	38.69	13.83	3.26	Szpak et al 2015	Szpak P, Millaire JF, White CD, Lau GF, Surette F, Longstaffe FJ. Origins of prehispanic camelid wool textiles from the north and central coasts of Peru traced by carbon and nitrogen isotopic analyses. Current Anthropology. 2015;56(3):449-459.
--	CMC 36 CAT 239	--	--	Chancay area	1000 - 1400 CE	late intermediate period	late	Chancay	-11.57	-77.26	20	>500	coast	camelid	**	fiber	textile	-20.15	-18.85	7.74	9.04	43.72	14.49	3.52	Szpak et al 2015	Szpak P, Millaire JF, White CD, Lau GF, Surette F, Longstaffe FJ. Origins of prehispanic camelid wool textiles from the north and central coasts of Peru traced by carbon and nitrogen isotopic analyses. Current Anthropology. 2015;56(3):449-459.
HSC-162d	AIS 671	--	--	Huaca Santa Clara	100 BC - 700 CE	early intermediate period	early	Viru	-8.45	-78.82	20	>500	coast	camelid	**	fiber	textile	-20.12	-18.82	8.63	9.93	41.17	13.6	3.53	Szpak et al 2015	Szpak P, Millaire JF, White CD, Lau GF, Surette F, Longstaffe FJ. Origins of prehispanic camelid wool textiles from the north and central coasts of Peru traced by carbon and nitrogen isotopic analyses. Current Anthropology. 2015;56(3):449-459.
--	CMC 52 CAT 229	--	--	Chancay area	1000 - 1400 CE	late intermediate period	late	Chancay	-11.57	-77.26	20	>500	coast	camelid	**	fiber	textile	-20.12	-18.82	7.84	9.14	44.35	14.2	3.64	Szpak et al 2015	Szpak P, Millaire JF, White CD, Lau GF, Surette F, Longstaffe FJ. Origins of prehispanic camelid wool textiles from the north and central coasts of Peru traced by carbon and nitrogen isotopic analyses. Current Anthropology. 2015;56(3):449-459.
Operación 38	AIS 2364	--	--	Chinchawas	500 - 900 CE	early intermediate period	early	Recuay	-9.56	-77.67	3050	500-3500	highland	camelid	**	fiber	textile	-20.11	-18.81	7.57	8.87	44.81	16.41	3.19	Szpak et al 2015	Szpak P, Millaire JF, White CD, Lau GF, Surette F, Longstaffe FJ. Origins of prehispanic camelid wool textiles from the north and central coasts of Peru traced by carbon and nitrogen isotopic analyses. Current Anthropology. 2015;56(3):449-459.
--	CMC 34 CAT 447	--	--	Chancay area	1000 - 1400 CE	late intermediate period	late	Chancay	-11.57	-77.26	20	>500	coast	camelid	**	fiber	textile	-20.1	-18.8	9.08	10.38	44.46	14.24	3.64	Szpak et al 2015	Szpak P, Millaire JF, White CD, Lau GF, Surette F, Longstaffe FJ. Origins of prehispanic camelid wool textiles from the north and central coasts of Peru traced by carbon and nitrogen isotopic analyses. Current Anthropology. 2015;56(3):449-459.
--	CMC 12 CAT 404	--	--	Chancay area	1000 - 1400 CE	late intermediate period	late	Chancay	-11.57	-77.26	20	>500	coast	camelid	**	fiber	textile	-20.1	-18.8	8.61	9.91	45.9	14.52	3.69	Szpak et al 2015	Szpak P, Millaire JF, White CD, Lau GF, Surette F, Longstaffe FJ. Origins of prehispanic camelid wool textiles from the north and central coasts of Peru traced by carbon and nitrogen isotopic analyses. Current Anthropology. 2015;56(3):449-459.
--	CMC 21 CAT 450	--	--	Chancay area	1000 - 1400 CE	late intermediate period	late	Chancay	-11.57	-77.26	20	>500	coast	camelid	**	fiber	textile	-20.09	-18.79	8.61	9.91	41.85	13.28	3.68	Szpak et al 2015	Szpak P, Millaire JF, White CD, Lau GF, Surette F, Longstaffe FJ. Origins of prehispanic camelid wool textiles from the north and central coasts of Peru traced by carbon and nitrogen isotopic analyses. Current Anthropology. 2015;56(3):449-459.
--	CMC 16 CAT 441	--	--	Chancay area	1000 - 1400 CE	late intermediate period	late	Chancay	-11.57	-77.26	20	>500	coast	camelid	**	fiber	textile	-20.08	-18.78	8.67	9.97	45.2	13.69	3.85	Szpak et al 2015	Szpak P, Millaire JF, White CD, Lau GF, Surette F, Longstaffe FJ. Origins of prehispanic camelid wool textiles from the north and central coasts of Peru traced by carbon and nitrogen isotopic analyses. Current Anthropology. 2015;56(3):449-459.
HSC-66a	AIS 650N	--	--	Huaca Santa Clara	100 BC - 700 CE	early intermediate period	early	Viru	-8.45	-78.82	20	>500	coast	camelid	**	fiber	textile	-20.04	-18.74	9.03	10.33	41.19	13.82	3.48	Szpak et al 2015	Szpak P, Millaire JF, White CD, Lau GF, Surette F, Longstaffe FJ. Origins of prehispanic camelid wool textiles from the north and central coasts of Peru traced by carbon and nitrogen isotopic analyses. Current Anthropology. 2015;56(3):449-459.
HSC-223d	AIS 697	--	--	Huaca Santa Clara	100 BC - 700 CE	early intermediate period	early	Viru	-8.45	-78.82	20	>500	coast	camelid	**	fiber	textile	-19.98	-18.68	6.94	8.24	40.87	13.95	3.42	Szpak et al 2015	Szpak P, Millaire JF, White CD, Lau GF, Surette F, Longstaffe FJ. Origins of prehispanic camelid wool textiles from the north and central coasts of Peru traced by carbon and nitrogen isotopic analyses. Current Anthropology. 2015;56(3):449-459.
--	CMC 48 CAT 223	--	--	Chancay area	1000 - 1400 CE	late intermediate period	late	Chancay	-11.57	-77.26	20	>500	coast	camelid	**	fiber	textile	-19.96	-18.66	9.07	10.37	40.33	13.06	3.6	Szpak et al 2015	Szpak P, Millaire JF, White CD, Lau GF, Surette F, Longstaffe FJ. Origins of prehispanic camelid wool textiles from the north and central coasts of Peru traced by carbon and nitrogen isotopic analyses. Current Anthropology. 2015;56(3):449-459.
Operación 4	AIS 2355	--	--	Chinchawas	500 - 900 CE	early intermediate period	early	Recuay	-9.56	-77.67	3050	500-3500	highland	camelid	**	fiber	textile	-19.94	-18.64	7.56	8.86	44.71	16.01	3.26	Szpak et al 2015	Szpak P, Millaire JF, White CD, Lau GF, Surette F, Longstaffe FJ. Origins of prehispanic camelid wool textiles from the north and central coasts of Peru traced by carbon and nitrogen isotopic analyses. Current Anthropology. 2015;56(3):449-459.
HSC-115d	AIS 661	--	--	Huaca Santa Clara	100 BC - 700 CE	early intermediate period	early	Viru	-8.45	-78.82	20	>500	coast	camelid	**	fiber	textile	-19.87	-18.57	8.31	9.61	36.91	11.56	3.73	Szpak et al 2015	Szpak P, Millaire JF, White CD, Lau GF, Surette F, Longstaffe FJ. Origins of prehispanic camelid wool textiles from the north and central coasts of Peru traced by carbon and nitrogen isotopic analyses. Current Anthropology. 2015;56(3):449-459.
--	CMC 58 CAT 452	--	--	Chancay area	1000 - 1400 CE	late intermediate period	late	Chancay	-11.57	-77.26	20	>500	coast	camelid	**	fiber	textile	-19.82	-18.52	9.64	10.94	40.12	13.25	3.53	Szpak et al 2015	Szpak P, Millaire JF, White CD, Lau GF, Surette F, Longstaffe FJ. Origins of prehispanic camelid wool textiles from the north and central coasts of Peru traced by carbon and nitrogen isotopic analyses. Current Anthropology. 2015;56(3):449-459.
HSC-117a	AIS 662	--	--	Huaca Santa Clara	100 BC - 700 CE	early intermediate period	early	Viru	-8.45	-78.82	20	>500	coast	camelid	**	fiber	textile	-19.73	-18.43	9.38	10.68	38.87	12.58	3.61	Szpak et al 2015	Szpak P, Millaire JF, White CD, Lau GF, Surette F, Longstaffe FJ. Origins of prehispanic camelid wool textiles from the north and central coasts of Peru traced by carbon and nitrogen isotopic analyses. Current Anthropology. 2015;56(3):449-459.
PAV-10	AIS 719	--	--	Huaca Gallinazo	100 BC - 700 CE	early intermediate period	early	Viru	-8.45	-78.89	30	>500	coast	camelid	**	fiber	textile	-19.7	-18.4	7.24	8.54	39.71	13.19	3.51	Szpak et al 2015	Szpak P, Millaire JF, White CD, Lau GF, Surette F, Longstaffe FJ. Origins of prehispanic camelid wool textiles from the north and central coasts of Peru traced by carbon and nitrogen isotopic analyses. Current Anthropology. 2015;56(3):449-459.
HSC-3d	AIS 629	--	--	Huaca Santa Clara	100 BC - 700 CE	early intermediate period	early	Viru	-8.45	-78.82	20	>500	coast	camelid	**	fiber	textile	-19.57	-18.27	7.1	8.4	41.31	13.53	3.56	Szpak et al 2015	Szpak P, Millaire JF, White CD, Lau GF, Surette F, Longstaffe FJ. Origins of prehispanic camelid wool textiles from the north and central coasts of Peru traced by carbon and nitrogen isotopic analyses. Current Anthropology. 2015;56(3):449-459.
PAV-29	AIS 722	--	--	Huaca Gallinazo	100 BC - 700 CE	early intermediate period	early	Viru	-8.45	-78.89	30	>500	coast	camelid	**	fiber	textile	-19.56	-18.26	7.32	8.62	32.86	10.51	3.65	Szpak et al 2015	Szpak P, Millaire JF, White CD, Lau GF, Surette F, Longstaffe FJ. Origins of prehispanic camelid wool textiles from the north and central coasts of Peru traced by carbon and nitrogen isotopic analyses. Current Anthropology. 2015;56(3):449-459.
--	CMC 37 CAT 239	--	--	Chancay area	1000 - 1400 CE	late intermediate period	late	Chancay	-11.57	-77.26	20	>500	coast	camelid	**	fiber	textile	-19.54	-18.24	7.2	8.5	43.55	14.15	3.59	Szpak et al 2015	Szpak P, Millaire JF, White CD, Lau GF, Surette F, Longstaffe FJ. Origins of prehispanic camelid wool textiles from the north and central coasts of Peru traced by carbon and nitrogen isotopic analyses. Current Anthropology. 2015;56(3):449-459.
HSC-10a	AIS 630	--	--	Huaca Santa Clara	100 BC - 700 CE	early intermediate period	early	Viru	-8.45	-78.82	20	>500	coast	camelid	**	fiber	textile	-19.48	-18.18	8.58	9.88	39.25	12.08	3.79	Szpak et al 2015	Szpak P, Millaire JF, White CD, Lau GF, Surette F, Longstaffe FJ. Origins of prehispanic camelid wool textiles from the north and central coasts of Peru traced by carbon and nitrogen isotopic analyses. Current Anthropology. 2015;56(3):449-459.
--	CMC 08 CAT 446	--	--	Chancay area	1000 - 1400 CE	late intermediate period	late	Chancay	-11.57	-77.26	20	>500	coast	camelid	**	fiber	textile	-19.48	-18.18	7.93	9.23	38.03	12.13	3.66	Szpak et al 2015	Szpak P, Millaire JF, White CD, Lau GF, Surette F, Longstaffe FJ. Origins of prehispanic camelid wool textiles from the north and central coasts of Peru traced by carbon and nitrogen isotopic analyses. Current Anthropology. 2015;56(3):449-459.
Operación 38	AIS 2387	--	--	Chinchawas	500 - 900 CE	early intermediate period	early	Recuay	-9.56	-77.67	3050	500-3500	highland	camelid	**	fiber	textile	-19.47	-18.17	5	6.3	44.34	15.97	3.24	Szpak et al 2015	Szpak P, Millaire JF, White CD, Lau GF, Surette F, Longstaffe FJ. Origins of prehispanic camelid wool textiles from the north and central coasts of Peru traced by carbon and nitrogen isotopic analyses. Current Anthropology. 2015;56(3):449-459.
HSC-164i	AIS 675N	--	--	Huaca Santa Clara	100 BC - 700 CE	early intermediate period	early	Viru	-8.45	-78.82	20	>500	coast	camelid	**	fiber	textile	-19.45	-18.15	6.85	8.15	43.5	14.13	3.59	Szpak et al 2015	Szpak P, Millaire JF, White CD, Lau GF, Surette F, Longstaffe FJ. Origins of prehispanic camelid wool textiles from the north and central coasts of Peru traced by carbon and nitrogen isotopic analyses. Current Anthropology. 2015;56(3):449-459.
Operación 38	AIS 2386	--	--	Chinchawas	500 - 900 CE	early intermediate period	early	Recuay	-9.56	-77.67	3050	500-3500	highland	camelid	**	fiber	textile	-19.36	-18.06	6.91	8.21	41.71	14.38	3.38	Szpak et al 2015	Szpak P, Millaire JF, White CD, Lau GF, Surette F, Longstaffe FJ. Origins of prehispanic camelid wool textiles from the north and central coasts of Peru traced by carbon and nitrogen isotopic analyses. Current Anthropology. 2015;56(3):449-459.
HSC-15f	AIS 631	--	--	Huaca Santa Clara	100 BC - 700 CE	early intermediate period	early	Viru	-8.45	-78.82	20	>500	coast	camelid	**	fiber	textile	-19.35	-18.05	7.36	8.66	40.78	13.41	3.55	Szpak et al 2015	Szpak P, Millaire JF, White CD, Lau GF, Surette F, Longstaffe FJ. Origins of prehispanic camelid wool textiles from the north and central coasts of Peru traced by carbon and nitrogen isotopic analyses. Current Anthropology. 2015;56(3):449-459.
--	CMC 15 CAT 441	--	--	Chancay area	1000 - 1400 CE	late intermediate period	late	Chancay	-11.57	-77.26	20	>500	coast	camelid	**	fiber	textile	-19.31	-18.01	8.13	9.43	36.1	10.54	4	Szpak et al 2015	Szpak P, Millaire JF, White CD, Lau GF, Surette F, Longstaffe FJ. Origins of prehispanic camelid wool textiles from the north and central coasts of Peru traced by carbon and nitrogen isotopic analyses. Current Anthropology. 2015;56(3):449-459.
Operación 46	AIS 2388	--	--	Chinchawas	500 - 900 CE	early intermediate period	early	Recuay	-9.56	-77.67	3050	500-3500	highland	camelid	**	fiber	textile	-19.29	-17.99	9.88	11.18	38.23	13.31	3.35	Szpak et al 2015	Szpak P, Millaire JF, White CD, Lau GF, Surette F, Longstaffe FJ. Origins of prehispanic camelid wool textiles from the north and central coasts of Peru traced by carbon and nitrogen isotopic analyses. Current Anthropology. 2015;56(3):449-459.
Operación 40	AIS 2383	--	--	Chinchawas	500 - 900 CE	early intermediate period	early	Recuay	-9.56	-77.67	3050	500-3500	highland	camelid	**	fiber	textile	-19.29	-17.99	7.27	8.57	44.59	16.2	3.21	Szpak et al 2015	Szpak P, Millaire JF, White CD, Lau GF, Surette F, Longstaffe FJ. Origins of prehispanic camelid wool textiles from the north and central coasts of Peru traced by carbon and nitrogen isotopic analyses. Current Anthropology. 2015;56(3):449-459.
HSC-38b	AIS 638	--	--	Huaca Santa Clara	100 BC - 700 CE	early intermediate period	early	Viru	-8.45	-78.82	20	>500	coast	camelid	**	fiber	textile	-19.27	-17.97	6.39	7.69	40.9	13.5	3.53	Szpak et al 2015	Szpak P, Millaire JF, White CD, Lau GF, Surette F, Longstaffe FJ. Origins of prehispanic camelid wool textiles from the north and central coasts of Peru traced by carbon and nitrogen isotopic analyses. Current Anthropology. 2015;56(3):449-459.
Operación 54	AIS 2361	--	--	Chinchawas	500 - 900 CE	early intermediate period	early	Recuay	-9.56	-77.67	3050	500-3500	highland	camelid	**	fiber	textile	-19.27	-17.97	6.35	7.65	40.63	14.64	3.24	Szpak et al 2015	Szpak P, Millaire JF, White CD, Lau GF, Surette F, Longstaffe FJ. Origins of prehispanic camelid wool textiles from the north and central coasts of Peru traced by carbon and nitrogen isotopic analyses. Current Anthropology. 2015;56(3):449-459.
Operación 40	AIS 2363	--	--	Chinchawas	500 - 900 CE	early intermediate period	early	Recuay	-9.56	-77.67	3050	500-3500	highland	camelid	**	fiber	textile	-19.27	-17.97	9.83	11.13	42.93	15.52	3.23	Szpak et al 2015	Szpak P, Millaire JF, White CD, Lau GF, Surette F, Longstaffe FJ. Origins of prehispanic camelid wool textiles from the north and central coasts of Peru traced by carbon and nitrogen isotopic analyses. Current Anthropology. 2015;56(3):449-459.
--	CMC 47 CAT 225	--	--	Chancay area	1000 - 1400 CE	late intermediate period	late	Chancay	-11.57	-77.26	20	>500	coast	camelid	**	fiber	textile	-19.24	-17.94	8.23	9.53	44.76	14.09	3.71	Szpak et al 2015	Szpak P, Millaire JF, White CD, Lau GF, Surette F, Longstaffe FJ. Origins of prehispanic camelid wool textiles from the north and central coasts of Peru traced by carbon and nitrogen isotopic analyses. Current Anthropology. 2015;56(3):449-459.
HSC-254f	AIS 706	--	--	Huaca Santa Clara	100 BC - 700 CE	early intermediate period	early	Viru	-8.45	-78.82	20	>500	coast	camelid	**	fiber	textile	-19.22	-17.92	6.48	7.78	42.29	13.85	3.56	Szpak et al 2015	Szpak P, Millaire JF, White CD, Lau GF, Surette F, Longstaffe FJ. Origins of prehispanic camelid wool textiles from the north and central coasts of Peru traced by carbon and nitrogen isotopic analyses. Current Anthropology. 2015;56(3):449-459.
Operación 30	AIS 2353	--	--	Chinchawas	500 - 900 CE	early intermediate period	early	Recuay	-9.56	-77.67	3050	500-3500	highland	camelid	**	fiber	textile	-19.08	-17.78	5.86	7.16	41.81	15.01	3.25	Szpak et al 2015	Szpak P, Millaire JF, White CD, Lau GF, Surette F, Longstaffe FJ. Origins of prehispanic camelid wool textiles from the north and central coasts of Peru traced by carbon and nitrogen isotopic analyses. Current Anthropology. 2015;56(3):449-459.
Operación 41	AIS 2378	--	--	Chinchawas	500 - 900 CE	early intermediate period	early	Recuay	-9.56	-77.67	3050	500-3500	highland	camelid	**	fiber	textile	-19.06	-17.76	4.94	6.24	41.08	15.03	3.19	Szpak et al 2015	Szpak P, Millaire JF, White CD, Lau GF, Surette F, Longstaffe FJ. Origins of prehispanic camelid wool textiles from the north and central coasts of Peru traced by carbon and nitrogen isotopic analyses. Current Anthropology. 2015;56(3):449-459.
Operación 49	AIS 2358	--	--	Chinchawas	500 - 900 CE	early intermediate period	early	Recuay	-9.56	-77.67	3050	500-3500	highland	camelid	**	fiber	textile	-19.05	-17.75	5.85	7.15	35.51	11.72	3.53	Szpak et al 2015	Szpak P, Millaire JF, White CD, Lau GF, Surette F, Longstaffe FJ. Origins of prehispanic camelid wool textiles from the north and central coasts of Peru traced by carbon and nitrogen isotopic analyses. Current Anthropology. 2015;56(3):449-459.
HSC-229c	AIS 698	--	--	Huaca Santa Clara	100 BC - 700 CE	early intermediate period	early	Viru	-8.45	-78.82	20	>500	coast	camelid	**	fiber	textile	-18.98	-17.68	7.6	8.9	40.15	13.38	3.5	Szpak et al 2015	Szpak P, Millaire JF, White CD, Lau GF, Surette F, Longstaffe FJ. Origins of prehispanic camelid wool textiles from the north and central coasts of Peru traced by carbon and nitrogen isotopic analyses. Current Anthropology. 2015;56(3):449-459.
HSC-277b	AIS 712	--	--	Huaca Santa Clara	100 BC - 700 CE	early intermediate period	early	Viru	-8.45	-78.82	20	>500	coast	camelid	**	fiber	textile	-18.89	-17.59	6.59	7.89	41.03	13.48	3.55	Szpak et al 2015	Szpak P, Millaire JF, White CD, Lau GF, Surette F, Longstaffe FJ. Origins of prehispanic camelid wool textiles from the north and central coasts of Peru traced by carbon and nitrogen isotopic analyses. Current Anthropology. 2015;56(3):449-459.
HSC-20a	AIS 636	--	--	Huaca Santa Clara	100 BC - 700 CE	early intermediate period	early	Viru	-8.45	-78.82	20	>500	coast	camelid	**	fiber	textile	-18.85	-17.55	7.83	9.13	38.77	12.34	3.67	Szpak et al 2015	Szpak P, Millaire JF, White CD, Lau GF, Surette F, Longstaffe FJ. Origins of prehispanic camelid wool textiles from the north and central coasts of Peru traced by carbon and nitrogen isotopic analyses. Current Anthropology. 2015;56(3):449-459.
HSC-73	AIS 652	--	--	Huaca Santa Clara	100 BC - 700 CE	early intermediate period	early	Viru	-8.45	-78.82	20	>500	coast	camelid	**	fiber	textile	-18.77	-17.47	5.99	7.29	40.7	13.81	3.44	Szpak et al 2015	Szpak P, Millaire JF, White CD, Lau GF, Surette F, Longstaffe FJ. Origins of prehispanic camelid wool textiles from the north and central coasts of Peru traced by carbon and nitrogen isotopic analyses. Current Anthropology. 2015;56(3):449-459.
HSC-195b	AIS 684	--	--	Huaca Santa Clara	100 BC - 700 CE	early intermediate period	early	Viru	-8.45	-78.82	20	>500	coast	camelid	**	fiber	textile	-18.73	-17.43	6.18	7.48	37.45	12.38	3.53	Szpak et al 2015	Szpak P, Millaire JF, White CD, Lau GF, Surette F, Longstaffe FJ. Origins of prehispanic camelid wool textiles from the north and central coasts of Peru traced by carbon and nitrogen isotopic analyses. Current Anthropology. 2015;56(3):449-459.
HSC-38c	AIS 639N	--	--	Huaca Santa Clara	100 BC - 700 CE	early intermediate period	early	Viru	-8.45	-78.82	20	>500	coast	camelid	**	fiber	textile	-18.73	-17.43	6.4	7.7	43.13	13.92	3.62	Szpak et al 2015	Szpak P, Millaire JF, White CD, Lau GF, Surette F, Longstaffe FJ. Origins of prehispanic camelid wool textiles from the north and central coasts of Peru traced by carbon and nitrogen isotopic analyses. Current Anthropology. 2015;56(3):449-459.
HSC-260j	AIS 710N	--	--	Huaca Santa Clara	100 BC - 700 CE	early intermediate period	early	Viru	-8.45	-78.82	20	>500	coast	camelid	**	fiber	textile	-18.7	-17.4	7.23	8.53	41.49	14.03	3.45	Szpak et al 2015	Szpak P, Millaire JF, White CD, Lau GF, Surette F, Longstaffe FJ. Origins of prehispanic camelid wool textiles from the north and central coasts of Peru traced by carbon and nitrogen isotopic analyses. Current Anthropology. 2015;56(3):449-459.
HSC-256k	AIS 708	--	--	Huaca Santa Clara	100 BC - 700 CE	early intermediate period	early	Viru	-8.45	-78.82	20	>500	coast	camelid	**	fiber	textile	-18.68	-17.38	5.98	7.28	40.68	13.53	3.51	Szpak et al 2015	Szpak P, Millaire JF, White CD, Lau GF, Surette F, Longstaffe FJ. Origins of prehispanic camelid wool textiles from the north and central coasts of Peru traced by carbon and nitrogen isotopic analyses. Current Anthropology. 2015;56(3):449-459.
HSC-293	AIS 714	--	--	Huaca Santa Clara	100 BC - 700 CE	early intermediate period	early	Viru	-8.45	-78.82	20	>500	coast	camelid	**	fiber	textile	-18.67	-17.37	5.08	6.38	39.09	12.9	3.54	Szpak et al 2015	Szpak P, Millaire JF, White CD, Lau GF, Surette F, Longstaffe FJ. Origins of prehispanic camelid wool textiles from the north and central coasts of Peru traced by carbon and nitrogen isotopic analyses. Current Anthropology. 2015;56(3):449-459.
HSC-94e	AIS 657N	--	--	Huaca Santa Clara	100 BC - 700 CE	early intermediate period	early	Viru	-8.45	-78.82	20	>500	coast	camelid	**	fiber	textile	-18.58	-17.28	8.01	9.31	40.78	13.67	3.48	Szpak et al 2015	Szpak P, Millaire JF, White CD, Lau GF, Surette F, Longstaffe FJ. Origins of prehispanic camelid wool textiles from the north and central coasts of Peru traced by carbon and nitrogen isotopic analyses. Current Anthropology. 2015;56(3):449-459.
HSC-142f	AIS 666	--	--	Huaca Santa Clara	100 BC - 700 CE	early intermediate period	early	Viru	-8.45	-78.82	20	>500	coast	camelid	**	fiber	textile	-18.53	-17.23	7.87	9.17	40.81	13.11	3.63	Szpak et al 2015	Szpak P, Millaire JF, White CD, Lau GF, Surette F, Longstaffe FJ. Origins of prehispanic camelid wool textiles from the north and central coasts of Peru traced by carbon and nitrogen isotopic analyses. Current Anthropology. 2015;56(3):449-459.
HSC-146e	AIS 667	--	--	Huaca Santa Clara	100 BC - 700 CE	early intermediate period	early	Viru	-8.45	-78.82	20	>500	coast	camelid	**	fiber	textile	-18.47	-17.17	7.33	8.63	40.64	13.16	3.6	Szpak et al 2015	Szpak P, Millaire JF, White CD, Lau GF, Surette F, Longstaffe FJ. Origins of prehispanic camelid wool textiles from the north and central coasts of Peru traced by carbon and nitrogen isotopic analyses. Current Anthropology. 2015;56(3):449-459.
HSC-40d	AIS 640	--	--	Huaca Santa Clara	100 BC - 700 CE	early intermediate period	early	Viru	-8.45	-78.82	20	>500	coast	camelid	**	fiber	textile	-18.43	-17.13	6.52	7.82	38.54	11.1	4.05	Szpak et al 2015	Szpak P, Millaire JF, White CD, Lau GF, Surette F, Longstaffe FJ. Origins of prehispanic camelid wool textiles from the north and central coasts of Peru traced by carbon and nitrogen isotopic analyses. Current Anthropology. 2015;56(3):449-459.
HSC-217d	AIS 690	--	--	Huaca Santa Clara	100 BC - 700 CE	early intermediate period	early	Viru	-8.45	-78.82	20	>500	coast	camelid	**	fiber	textile	-18.43	-17.13	6.97	8.27	38.79	12.92	3.5	Szpak et al 2015	Szpak P, Millaire JF, White CD, Lau GF, Surette F, Longstaffe FJ. Origins of prehispanic camelid wool textiles from the north and central coasts of Peru traced by carbon and nitrogen isotopic analyses. Current Anthropology. 2015;56(3):449-459.
HSC-65a	AIS 649	--	--	Huaca Santa Clara	100 BC - 700 CE	early intermediate period	early	Viru	-8.45	-78.82	20	>500	coast	camelid	**	fiber	textile	-18.41	-17.11	9.12	10.42	39.91	12.53	3.72	Szpak et al 2015	Szpak P, Millaire JF, White CD, Lau GF, Surette F, Longstaffe FJ. Origins of prehispanic camelid wool textiles from the north and central coasts of Peru traced by carbon and nitrogen isotopic analyses. Current Anthropology. 2015;56(3):449-459.
--	CMC 10 CAT 530	--	--	Chancay area	1000 - 1400 CE	late intermediate period	late	Chancay	-11.57	-77.26	20	>500	coast	camelid	**	fiber	textile	-18.39	-17.09	7.58	8.88	38.72	12.4	3.64	Szpak et al 2015	Szpak P, Millaire JF, White CD, Lau GF, Surette F, Longstaffe FJ. Origins of prehispanic camelid wool textiles from the north and central coasts of Peru traced by carbon and nitrogen isotopic analyses. Current Anthropology. 2015;56(3):449-459.
--	CMC 53 CAT 229	--	--	Chancay area	1000 - 1400 CE	late intermediate period	late	Chancay	-11.57	-77.26	20	>500	coast	camelid	**	fiber	textile	-18.38	-17.08	10.6	11.9	38.8	13.65	3.32	Szpak et al 2015	Szpak P, Millaire JF, White CD, Lau GF, Surette F, Longstaffe FJ. Origins of prehispanic camelid wool textiles from the north and central coasts of Peru traced by carbon and nitrogen isotopic analyses. Current Anthropology. 2015;56(3):449-459.
PAV-41f	AIS 723	--	--	Huaca Gallinazo	100 BC - 700 CE	early intermediate period	early	Viru	-8.45	-78.89	30	>500	coast	camelid	**	fiber	textile	-18.31	-17.01	7.03	8.33	38.8	12.61	3.59	Szpak et al 2015	Szpak P, Millaire JF, White CD, Lau GF, Surette F, Longstaffe FJ. Origins of prehispanic camelid wool textiles from the north and central coasts of Peru traced by carbon and nitrogen isotopic analyses. Current Anthropology. 2015;56(3):449-459.
HSC-15g	AIS 632	--	--	Huaca Santa Clara	100 BC - 700 CE	early intermediate period	early	Viru	-8.45	-78.82	20	>500	coast	camelid	**	fiber	textile	-18.18	-16.88	7.32	8.62	38.74	12.47	3.62	Szpak et al 2015	Szpak P, Millaire JF, White CD, Lau GF, Surette F, Longstaffe FJ. Origins of prehispanic camelid wool textiles from the north and central coasts of Peru traced by carbon and nitrogen isotopic analyses. Current Anthropology. 2015;56(3):449-459.
HSC-44a	AIS 643	--	--	Huaca Santa Clara	100 BC - 700 CE	early intermediate period	early	Viru	-8.45	-78.82	20	>500	coast	camelid	**	fiber	textile	-18.05	-16.75	6.94	8.24	39.02	12.81	3.55	Szpak et al 2015	Szpak P, Millaire JF, White CD, Lau GF, Surette F, Longstaffe FJ. Origins of prehispanic camelid wool textiles from the north and central coasts of Peru traced by carbon and nitrogen isotopic analyses. Current Anthropology. 2015;56(3):449-459.
HSC-45	AIS 644	--	--	Huaca Santa Clara	100 BC - 700 CE	early intermediate period	early	Viru	-8.45	-78.82	20	>500	coast	camelid	**	fiber	textile	-18.03	-16.73	8.38	9.68	41.28	13.57	3.55	Szpak et al 2015	Szpak P, Millaire JF, White CD, Lau GF, Surette F, Longstaffe FJ. Origins of prehispanic camelid wool textiles from the north and central coasts of Peru traced by carbon and nitrogen isotopic analyses. Current Anthropology. 2015;56(3):449-459.
HSC-212b	AIS 699	--	--	Huaca Santa Clara	100 BC - 700 CE	early intermediate period	early	Viru	-8.45	-78.82	20	>500	coast	camelid	**	fiber	textile	-17.99	-16.69	5.98	7.28	41.9	13.96	3.5	Szpak et al 2015	Szpak P, Millaire JF, White CD, Lau GF, Surette F, Longstaffe FJ. Origins of prehispanic camelid wool textiles from the north and central coasts of Peru traced by carbon and nitrogen isotopic analyses. Current Anthropology. 2015;56(3):449-459.
Operación 49	AIS 2380	--	--	Chinchawas	500 - 900 CE	early intermediate period	early	Recuay	-9.56	-77.67	3050	500-3500	highland	camelid	**	fiber	textile	-17.85	-16.55	6.18	7.48	41.68	15.08	3.23	Szpak et al 2015	Szpak P, Millaire JF, White CD, Lau GF, Surette F, Longstaffe FJ. Origins of prehispanic camelid wool textiles from the north and central coasts of Peru traced by carbon and nitrogen isotopic analyses. Current Anthropology. 2015;56(3):449-459.
HSC-219c	AIS 693	--	--	Huaca Santa Clara	100 BC - 700 CE	early intermediate period	early	Viru	-8.45	-78.82	20	>500	coast	camelid	**	fiber	textile	-17.83	-16.53	7.38	8.68	39.95	13.63	3.42	Szpak et al 2015	Szpak P, Millaire JF, White CD, Lau GF, Surette F, Longstaffe FJ. Origins of prehispanic camelid wool textiles from the north and central coasts of Peru traced by carbon and nitrogen isotopic analyses. Current Anthropology. 2015;56(3):449-459.
PAV-25	AIS 721	--	--	Huaca Gallinazo	100 BC - 700 CE	early intermediate period	early	Viru	-8.45	-78.89	30	>500	coast	camelid	**	fiber	textile	-17.8	-16.5	7.54	8.84	41.35	13.05	3.7	Szpak et al 2015	Szpak P, Millaire JF, White CD, Lau GF, Surette F, Longstaffe FJ. Origins of prehispanic camelid wool textiles from the north and central coasts of Peru traced by carbon and nitrogen isotopic analyses. Current Anthropology. 2015;56(3):449-459.
HSC-41b	AIS 642	--	--	Huaca Santa Clara	100 BC - 700 CE	early intermediate period	early	Viru	-8.45	-78.82	20	>500	coast	camelid	**	fiber	textile	-17.74	-16.44	7.36	8.66	39.61	12.9	3.58	Szpak et al 2015	Szpak P, Millaire JF, White CD, Lau GF, Surette F, Longstaffe FJ. Origins of prehispanic camelid wool textiles from the north and central coasts of Peru traced by carbon and nitrogen isotopic analyses. Current Anthropology. 2015;56(3):449-459.
HSC-259d	AIS 709	--	--	Huaca Santa Clara	100 BC - 700 CE	early intermediate period	early	Viru	-8.45	-78.82	20	>500	coast	camelid	**	fiber	textile	-17.72	-16.42	6.14	7.44	39.63	13.19	3.51	Szpak et al 2015	Szpak P, Millaire JF, White CD, Lau GF, Surette F, Longstaffe FJ. Origins of prehispanic camelid wool textiles from the north and central coasts of Peru traced by carbon and nitrogen isotopic analyses. Current Anthropology. 2015;56(3):449-459.
--	CMC 50 CAT 39	--	--	Chancay area	1000 - 1400 CE	late intermediate period	late	Chancay	-11.57	-77.26	20	>500	coast	camelid	**	fiber	textile	-17.72	-16.42	9.04	10.34	43.84	14.28	3.58	Szpak et al 2015	Szpak P, Millaire JF, White CD, Lau GF, Surette F, Longstaffe FJ. Origins of prehispanic camelid wool textiles from the north and central coasts of Peru traced by carbon and nitrogen isotopic analyses. Current Anthropology. 2015;56(3):449-459.
HSC-255a	AIS 704	--	--	Huaca Santa Clara	100 BC - 700 CE	early intermediate period	early	Viru	-8.45	-78.82	20	>500	coast	camelid	**	fiber	textile	-17.68	-16.38	9.24	10.54	38.13	12.54	3.55	Szpak et al 2015	Szpak P, Millaire JF, White CD, Lau GF, Surette F, Longstaffe FJ. Origins of prehispanic camelid wool textiles from the north and central coasts of Peru traced by carbon and nitrogen isotopic analyses. Current Anthropology. 2015;56(3):449-459.
HSC-40f	AIS 641	--	--	Huaca Santa Clara	100 BC - 700 CE	early intermediate period	early	Viru	-8.45	-78.82	20	>500	coast	camelid	**	fiber	textile	-17.68	-16.38	7.86	9.16	40.32	13.25	3.55	Szpak et al 2015	Szpak P, Millaire JF, White CD, Lau GF, Surette F, Longstaffe FJ. Origins of prehispanic camelid wool textiles from the north and central coasts of Peru traced by carbon and nitrogen isotopic analyses. Current Anthropology. 2015;56(3):449-459.
HSC-67f	AIS 651	--	--	Huaca Santa Clara	100 BC - 700 CE	early intermediate period	early	Viru	-8.45	-78.82	20	>500	coast	camelid	**	fiber	textile	-17.63	-16.33	5.81	7.11	39.43	13.08	3.52	Szpak et al 2015	Szpak P, Millaire JF, White CD, Lau GF, Surette F, Longstaffe FJ. Origins of prehispanic camelid wool textiles from the north and central coasts of Peru traced by carbon and nitrogen isotopic analyses. Current Anthropology. 2015;56(3):449-459.
HSC-94e	AIS 657	--	--	Huaca Santa Clara	100 BC - 700 CE	early intermediate period	early	Viru	-8.45	-78.82	20	>500	coast	camelid	**	fiber	textile	-17.56	-16.26	7.32	8.62	39.02	12.69	3.59	Szpak et al 2015	Szpak P, Millaire JF, White CD, Lau GF, Surette F, Longstaffe FJ. Origins of prehispanic camelid wool textiles from the north and central coasts of Peru traced by carbon and nitrogen isotopic analyses. Current Anthropology. 2015;56(3):449-459.
HSC-139b	AIS 665	--	--	Huaca Santa Clara	100 BC - 700 CE	early intermediate period	early	Viru	-8.45	-78.82	20	>500	coast	camelid	**	fiber	textile	-17.55	-16.25	7.18	8.48	39.58	13.35	3.46	Szpak et al 2015	Szpak P, Millaire JF, White CD, Lau GF, Surette F, Longstaffe FJ. Origins of prehispanic camelid wool textiles from the north and central coasts of Peru traced by carbon and nitrogen isotopic analyses. Current Anthropology. 2015;56(3):449-459.
HSC-167a	AIS 676	--	--	Huaca Santa Clara	100 BC - 700 CE	early intermediate period	early	Viru	-8.45	-78.82	20	>500	coast	camelid	**	fiber	textile	-17.47	-16.17	6.66	7.96	41.57	13.66	3.55	Szpak et al 2015	Szpak P, Millaire JF, White CD, Lau GF, Surette F, Longstaffe FJ. Origins of prehispanic camelid wool textiles from the north and central coasts of Peru traced by carbon and nitrogen isotopic analyses. Current Anthropology. 2015;56(3):449-459.
HSC-123d	AIS 663	--	--	Huaca Santa Clara	100 BC - 700 CE	early intermediate period	early	Viru	-8.45	-78.82	20	>500	coast	camelid	**	fiber	textile	-17.46	-16.16	7.51	8.81	40.69	12.75	3.72	Szpak et al 2015	Szpak P, Millaire JF, White CD, Lau GF, Surette F, Longstaffe FJ. Origins of prehispanic camelid wool textiles from the north and central coasts of Peru traced by carbon and nitrogen isotopic analyses. Current Anthropology. 2015;56(3):449-459.
HSC-294a (textile 1)	AIS 715	--	--	Huaca Santa Clara	100 BC - 700 CE	early intermediate period	early	Viru	-8.45	-78.82	20	>500	coast	camelid	**	fiber	textile	-17.4	-16.1	4.9	6.2	39.98	13.11	3.56	Szpak et al 2015	Szpak P, Millaire JF, White CD, Lau GF, Surette F, Longstaffe FJ. Origins of prehispanic camelid wool textiles from the north and central coasts of Peru traced by carbon and nitrogen isotopic analyses. Current Anthropology. 2015;56(3):449-459.
HSC-218d	AIS 692	--	--	Huaca Santa Clara	100 BC - 700 CE	early intermediate period	early	Viru	-8.45	-78.82	20	>500	coast	camelid	**	fiber	textile	-17.38	-16.08	6.3	7.6	40.38	13.21	3.57	Szpak et al 2015	Szpak P, Millaire JF, White CD, Lau GF, Surette F, Longstaffe FJ. Origins of prehispanic camelid wool textiles from the north and central coasts of Peru traced by carbon and nitrogen isotopic analyses. Current Anthropology. 2015;56(3):449-459.
HSC-264a	AIS 711	--	--	Huaca Santa Clara	100 BC - 700 CE	early intermediate period	early	Viru	-8.45	-78.82	20	>500	coast	camelid	**	fiber	textile	-17.38	-16.08	7	8.3	41.61	13.53	3.59	Szpak et al 2015	Szpak P, Millaire JF, White CD, Lau GF, Surette F, Longstaffe FJ. Origins of prehispanic camelid wool textiles from the north and central coasts of Peru traced by carbon and nitrogen isotopic analyses. Current Anthropology. 2015;56(3):449-459.
HSC-157a (textile 1)	AIS 669	--	--	Huaca Santa Clara	100 BC - 700 CE	early intermediate period	early	Viru	-8.45	-78.82	20	>500	coast	camelid	**	fiber	textile	-17.37	-16.07	7.29	8.59	38.87	12.48	3.63	Szpak et al 2015	Szpak P, Millaire JF, White CD, Lau GF, Surette F, Longstaffe FJ. Origins of prehispanic camelid wool textiles from the north and central coasts of Peru traced by carbon and nitrogen isotopic analyses. Current Anthropology. 2015;56(3):449-459.
HSC-156b	AIS 668	--	--	Huaca Santa Clara	100 BC - 700 CE	early intermediate period	early	Viru	-8.45	-78.82	20	>500	coast	camelid	**	fiber	textile	-17.36	-16.06	7.06	8.36	40.69	13.33	3.56	Szpak et al 2015	Szpak P, Millaire JF, White CD, Lau GF, Surette F, Longstaffe FJ. Origins of prehispanic camelid wool textiles from the north and central coasts of Peru traced by carbon and nitrogen isotopic analyses. Current Anthropology. 2015;56(3):449-459.
HSC-97e	AIS 658U	--	--	Huaca Santa Clara	100 BC - 700 CE	early intermediate period	early	Viru	-8.45	-78.82	20	>500	coast	camelid	**	fiber	textile	-17.32	-16.02	5.33	6.63	42.59	14.32	3.47	Szpak et al 2015	Szpak P, Millaire JF, White CD, Lau GF, Surette F, Longstaffe FJ. Origins of prehispanic camelid wool textiles from the north and central coasts of Peru traced by carbon and nitrogen isotopic analyses. Current Anthropology. 2015;56(3):449-459.
HSC-170c	AIS 679	--	--	Huaca Santa Clara	100 BC - 700 CE	early intermediate period	early	Viru	-8.45	-78.82	20	>500	coast	camelid	**	fiber	textile	-17.3	-16	6.18	7.48	40.23	13.77	3.41	Szpak et al 2015	Szpak P, Millaire JF, White CD, Lau GF, Surette F, Longstaffe FJ. Origins of prehispanic camelid wool textiles from the north and central coasts of Peru traced by carbon and nitrogen isotopic analyses. Current Anthropology. 2015;56(3):449-459.
HSC-157a (textile 2)	AIS 670	--	--	Huaca Santa Clara	100 BC - 700 CE	early intermediate period	early	Viru	-8.45	-78.82	20	>500	coast	camelid	**	fiber	textile	-17.25	-15.95	7.81	9.11	35.21	11.48	3.58	Szpak et al 2015	Szpak P, Millaire JF, White CD, Lau GF, Surette F, Longstaffe FJ. Origins of prehispanic camelid wool textiles from the north and central coasts of Peru traced by carbon and nitrogen isotopic analyses. Current Anthropology. 2015;56(3):449-459.
HSC-54c	AIS 647	--	--	Huaca Santa Clara	100 BC - 700 CE	early intermediate period	early	Viru	-8.45	-78.82	20	>500	coast	camelid	**	fiber	textile	-17.24	-15.94	6.84	8.14	38.72	12.98	3.48	Szpak et al 2015	Szpak P, Millaire JF, White CD, Lau GF, Surette F, Longstaffe FJ. Origins of prehispanic camelid wool textiles from the north and central coasts of Peru traced by carbon and nitrogen isotopic analyses. Current Anthropology. 2015;56(3):449-459.
HSC-294a (textile 2)	AIS 716	--	--	Huaca Santa Clara	100 BC - 700 CE	early intermediate period	early	Viru	-8.45	-78.82	20	>500	coast	camelid	**	fiber	textile	-17.16	-15.86	5.17	6.47	40.44	13.38	3.53	Szpak et al 2015	Szpak P, Millaire JF, White CD, Lau GF, Surette F, Longstaffe FJ. Origins of prehispanic camelid wool textiles from the north and central coasts of Peru traced by carbon and nitrogen isotopic analyses. Current Anthropology. 2015;56(3):449-459.
HSC-167j	AIS 678	--	--	Huaca Santa Clara	100 BC - 700 CE	early intermediate period	early	Viru	-8.45	-78.82	20	>500	coast	camelid	**	fiber	textile	-17.11	-15.81	6.82	8.12	40.39	13.43	3.51	Szpak et al 2015	Szpak P, Millaire JF, White CD, Lau GF, Surette F, Longstaffe FJ. Origins of prehispanic camelid wool textiles from the north and central coasts of Peru traced by carbon and nitrogen isotopic analyses. Current Anthropology. 2015;56(3):449-459.
--	CMC 14 CAT 404	--	--	Chancay area	1000 - 1400 CE	late intermediate period	late	Chancay	-11.57	-77.26	20	>500	coast	camelid	**	fiber	textile	-17.09	-15.79	8.14	9.44	45.58	13.41	3.97	Szpak et al 2015	Szpak P, Millaire JF, White CD, Lau GF, Surette F, Longstaffe FJ. Origins of prehispanic camelid wool textiles from the north and central coasts of Peru traced by carbon and nitrogen isotopic analyses. Current Anthropology. 2015;56(3):449-459.
HSC-194b	AIS 683	--	--	Huaca Santa Clara	100 BC - 700 CE	early intermediate period	early	Viru	-8.45	-78.82	20	>500	coast	camelid	**	fiber	textile	-17.07	-15.77	9.28	10.58	39.75	12.94	3.58	Szpak et al 2015	Szpak P, Millaire JF, White CD, Lau GF, Surette F, Longstaffe FJ. Origins of prehispanic camelid wool textiles from the north and central coasts of Peru traced by carbon and nitrogen isotopic analyses. Current Anthropology. 2015;56(3):449-459.
PAV-5a	AIS 718	--	--	Huaca Gallinazo	100 BC - 700 CE	early intermediate period	early	Viru	-8.45	-78.89	30	>500	coast	camelid	**	fiber	textile	-16.89	-15.59	7.58	8.88	37.61	12.05	3.64	Szpak et al 2015	Szpak P, Millaire JF, White CD, Lau GF, Surette F, Longstaffe FJ. Origins of prehispanic camelid wool textiles from the north and central coasts of Peru traced by carbon and nitrogen isotopic analyses. Current Anthropology. 2015;56(3):449-459.
HSC-204c	AIS 687N	--	--	Huaca Santa Clara	100 BC - 700 CE	early intermediate period	early	Viru	-8.45	-78.82	20	>500	coast	camelid	**	fiber	textile	-16.8	-15.5	7.7	9	41.09	12.83	3.74	Szpak et al 2015	Szpak P, Millaire JF, White CD, Lau GF, Surette F, Longstaffe FJ. Origins of prehispanic camelid wool textiles from the north and central coasts of Peru traced by carbon and nitrogen isotopic analyses. Current Anthropology. 2015;56(3):449-459.
HSC-167e	AIS 677	--	--	Huaca Santa Clara	100 BC - 700 CE	early intermediate period	early	Viru	-8.45	-78.82	20	>500	coast	camelid	**	fiber	textile	-16.8	-15.5	6.83	8.13	41.35	13.7	3.52	Szpak et al 2015	Szpak P, Millaire JF, White CD, Lau GF, Surette F, Longstaffe FJ. Origins of prehispanic camelid wool textiles from the north and central coasts of Peru traced by carbon and nitrogen isotopic analyses. Current Anthropology. 2015;56(3):449-459.
HSC-241a	AIS 701	--	--	Huaca Santa Clara	100 BC - 700 CE	early intermediate period	early	Viru	-8.45	-78.82	20	>500	coast	camelid	**	fiber	textile	-16.78	-15.48	8.37	9.67	39.79	13.47	3.45	Szpak et al 2015	Szpak P, Millaire JF, White CD, Lau GF, Surette F, Longstaffe FJ. Origins of prehispanic camelid wool textiles from the north and central coasts of Peru traced by carbon and nitrogen isotopic analyses. Current Anthropology. 2015;56(3):449-459.
HSC-254a	AIS 703D	--	--	Huaca Santa Clara	100 BC - 700 CE	early intermediate period	early	Viru	-8.45	-78.82	20	>500	coast	camelid	**	fiber	textile	-16.77	-15.47	6.2	7.5	41.58	13.63	3.56	Szpak et al 2015	Szpak P, Millaire JF, White CD, Lau GF, Surette F, Longstaffe FJ. Origins of prehispanic camelid wool textiles from the north and central coasts of Peru traced by carbon and nitrogen isotopic analyses. Current Anthropology. 2015;56(3):449-459.
HSC-97e	AIS 658N	--	--	Huaca Santa Clara	100 BC - 700 CE	early intermediate period	early	Viru	-8.45	-78.82	20	>500	coast	camelid	**	fiber	textile	-16.64	-15.34	5.68	6.98	42.15	13.56	3.63	Szpak et al 2015	Szpak P, Millaire JF, White CD, Lau GF, Surette F, Longstaffe FJ. Origins of prehispanic camelid wool textiles from the north and central coasts of Peru traced by carbon and nitrogen isotopic analyses. Current Anthropology. 2015;56(3):449-459.
HSC-82a	AIS 656N	--	--	Huaca Santa Clara	100 BC - 700 CE	early intermediate period	early	Viru	-8.45	-78.82	20	>500	coast	camelid	**	fiber	textile	-16.61	-15.31	6.17	7.47	42.3	13.83	3.57	Szpak et al 2015	Szpak P, Millaire JF, White CD, Lau GF, Surette F, Longstaffe FJ. Origins of prehispanic camelid wool textiles from the north and central coasts of Peru traced by carbon and nitrogen isotopic analyses. Current Anthropology. 2015;56(3):449-459.
HSC-54b	AIS 646	--	--	Huaca Santa Clara	100 BC - 700 CE	early intermediate period	early	Viru	-8.45	-78.82	20	>500	coast	camelid	**	fiber	textile	-16.57	-15.27	7.6	8.9	34.46	10.95	3.67	Szpak et al 2015	Szpak P, Millaire JF, White CD, Lau GF, Surette F, Longstaffe FJ. Origins of prehispanic camelid wool textiles from the north and central coasts of Peru traced by carbon and nitrogen isotopic analyses. Current Anthropology. 2015;56(3):449-459.
HSC-221a	AIS 694	--	--	Huaca Santa Clara	100 BC - 700 CE	early intermediate period	early	Viru	-8.45	-78.82	20	>500	coast	camelid	**	fiber	textile	-16.56	-15.26	7.8	9.1	34.47	11.19	3.59	Szpak et al 2015	Szpak P, Millaire JF, White CD, Lau GF, Surette F, Longstaffe FJ. Origins of prehispanic camelid wool textiles from the north and central coasts of Peru traced by carbon and nitrogen isotopic analyses. Current Anthropology. 2015;56(3):449-459.
HSC-223c	AIS 696	--	--	Huaca Santa Clara	100 BC - 700 CE	early intermediate period	early	Viru	-8.45	-78.82	20	>500	coast	camelid	**	fiber	textile	-16.55	-15.25	5.67	6.97	40.15	13.76	3.4	Szpak et al 2015	Szpak P, Millaire JF, White CD, Lau GF, Surette F, Longstaffe FJ. Origins of prehispanic camelid wool textiles from the north and central coasts of Peru traced by carbon and nitrogen isotopic analyses. Current Anthropology. 2015;56(3):449-459.
HSC-75b	AIS 653	--	--	Huaca Santa Clara	100 BC - 700 CE	early intermediate period	early	Viru	-8.45	-78.82	20	>500	coast	camelid	**	fiber	textile	-16.5	-15.2	7.21	8.51	40.37	13.42	3.51	Szpak et al 2015	Szpak P, Millaire JF, White CD, Lau GF, Surette F, Longstaffe FJ. Origins of prehispanic camelid wool textiles from the north and central coasts of Peru traced by carbon and nitrogen isotopic analyses. Current Anthropology. 2015;56(3):449-459.
HSC-180a	AIS 681	--	--	Huaca Santa Clara	100 BC - 700 CE	early intermediate period	early	Viru	-8.45	-78.82	20	>500	coast	camelid	**	fiber	textile	-16.44	-15.14	7.46	8.76	38.49	12.79	3.51	Szpak et al 2015	Szpak P, Millaire JF, White CD, Lau GF, Surette F, Longstaffe FJ. Origins of prehispanic camelid wool textiles from the north and central coasts of Peru traced by carbon and nitrogen isotopic analyses. Current Anthropology. 2015;56(3):449-459.
HSC-123i	AIS 664	--	--	Huaca Santa Clara	100 BC - 700 CE	early intermediate period	early	Viru	-8.45	-78.82	20	>500	coast	camelid	**	fiber	textile	-16.34	-15.04	8.2	9.5	38.54	12.49	3.6	Szpak et al 2015	Szpak P, Millaire JF, White CD, Lau GF, Surette F, Longstaffe FJ. Origins of prehispanic camelid wool textiles from the north and central coasts of Peru traced by carbon and nitrogen isotopic analyses. Current Anthropology. 2015;56(3):449-459.
HSC-79a	AIS 654	--	--	Huaca Santa Clara	100 BC - 700 CE	early intermediate period	early	Viru	-8.45	-78.82	20	>500	coast	camelid	**	fiber	textile	-16.33	-15.03	6.03	7.33	40.41	13.54	3.48	Szpak et al 2015	Szpak P, Millaire JF, White CD, Lau GF, Surette F, Longstaffe FJ. Origins of prehispanic camelid wool textiles from the north and central coasts of Peru traced by carbon and nitrogen isotopic analyses. Current Anthropology. 2015;56(3):449-459.
HSC-204b	AIS 686	--	--	Huaca Santa Clara	100 BC - 700 CE	early intermediate period	early	Viru	-8.45	-78.82	20	>500	coast	camelid	**	fiber	textile	-16.26	-14.96	5.64	6.94	41.17	13.49	3.56	Szpak et al 2015	Szpak P, Millaire JF, White CD, Lau GF, Surette F, Longstaffe FJ. Origins of prehispanic camelid wool textiles from the north and central coasts of Peru traced by carbon and nitrogen isotopic analyses. Current Anthropology. 2015;56(3):449-459.
HSC-19	AIS 635	--	--	Huaca Santa Clara	100 BC - 700 CE	early intermediate period	early	Viru	-8.45	-78.82	20	>500	coast	camelid	**	fiber	textile	-16.15	-14.85	5.74	7.04	40.07	12.96	3.61	Szpak et al 2015	Szpak P, Millaire JF, White CD, Lau GF, Surette F, Longstaffe FJ. Origins of prehispanic camelid wool textiles from the north and central coasts of Peru traced by carbon and nitrogen isotopic analyses. Current Anthropology. 2015;56(3):449-459.
HSC-205a	AIS 688	--	--	Huaca Santa Clara	100 BC - 700 CE	early intermediate period	early	Viru	-8.45	-78.82	20	>500	coast	camelid	**	fiber	textile	-16.15	-14.85	7.54	8.84	41.02	13.38	3.58	Szpak et al 2015	Szpak P, Millaire JF, White CD, Lau GF, Surette F, Longstaffe FJ. Origins of prehispanic camelid wool textiles from the north and central coasts of Peru traced by carbon and nitrogen isotopic analyses. Current Anthropology. 2015;56(3):449-459.
HSC-254a	AIS 703L	--	--	Huaca Santa Clara	100 BC - 700 CE	early intermediate period	early	Viru	-8.45	-78.82	20	>500	coast	camelid	**	fiber	textile	-16.14	-14.84	6.06	7.36	41.67	13.92	3.49	Szpak et al 2015	Szpak P, Millaire JF, White CD, Lau GF, Surette F, Longstaffe FJ. Origins of prehispanic camelid wool textiles from the north and central coasts of Peru traced by carbon and nitrogen isotopic analyses. Current Anthropology. 2015;56(3):449-459.
HSC-256g	AIS 705	--	--	Huaca Santa Clara	100 BC - 700 CE	early intermediate period	early	Viru	-8.45	-78.82	20	>500	coast	camelid	**	fiber	textile	-16.1	-14.8	7.78	9.08	48.37	16.7	3.38	Szpak et al 2015	Szpak P, Millaire JF, White CD, Lau GF, Surette F, Longstaffe FJ. Origins of prehispanic camelid wool textiles from the north and central coasts of Peru traced by carbon and nitrogen isotopic analyses. Current Anthropology. 2015;56(3):449-459.
HSC-222b	AIS 695	--	--	Huaca Santa Clara	100 BC - 700 CE	early intermediate period	early	Viru	-8.45	-78.82	20	>500	coast	camelid	**	fiber	textile	-16.09	-14.79	5.56	6.86	42.36	13.62	3.63	Szpak et al 2015	Szpak P, Millaire JF, White CD, Lau GF, Surette F, Longstaffe FJ. Origins of prehispanic camelid wool textiles from the north and central coasts of Peru traced by carbon and nitrogen isotopic analyses. Current Anthropology. 2015;56(3):449-459.
HSC-163a	AIS 673	--	--	Huaca Santa Clara	100 BC - 700 CE	early intermediate period	early	Viru	-8.45	-78.82	20	>500	coast	camelid	**	fiber	textile	-16.02	-14.72	6.38	7.68	40.63	13.11	3.62	Szpak et al 2015	Szpak P, Millaire JF, White CD, Lau GF, Surette F, Longstaffe FJ. Origins of prehispanic camelid wool textiles from the north and central coasts of Peru traced by carbon and nitrogen isotopic analyses. Current Anthropology. 2015;56(3):449-459.
HSC-317b	AIS 717	--	--	Huaca Santa Clara	100 BC - 700 CE	early intermediate period	early	Viru	-8.45	-78.82	20	>500	coast	camelid	**	fiber	textile	-15.98	-14.68	6.79	8.09	39.11	12.63	3.61	Szpak et al 2015	Szpak P, Millaire JF, White CD, Lau GF, Surette F, Longstaffe FJ. Origins of prehispanic camelid wool textiles from the north and central coasts of Peru traced by carbon and nitrogen isotopic analyses. Current Anthropology. 2015;56(3):449-459.
HSC-280c-2	AIS 713N	--	--	Huaca Santa Clara	100 BC - 700 CE	early intermediate period	early	Viru	-8.45	-78.82	20	>500	coast	camelid	**	fiber	textile	-15.74	-14.44	8.57	9.87	42.25	13.68	3.6	Szpak et al 2015	Szpak P, Millaire JF, White CD, Lau GF, Surette F, Longstaffe FJ. Origins of prehispanic camelid wool textiles from the north and central coasts of Peru traced by carbon and nitrogen isotopic analyses. Current Anthropology. 2015;56(3):449-459.
HSC-79c	AIS 655N	--	--	Huaca Santa Clara	100 BC - 700 CE	early intermediate period	early	Viru	-8.45	-78.82	20	>500	coast	camelid	**	fiber	textile	-15.73	-14.43	7	8.3	43.02	14.26	3.52	Szpak et al 2015	Szpak P, Millaire JF, White CD, Lau GF, Surette F, Longstaffe FJ. Origins of prehispanic camelid wool textiles from the north and central coasts of Peru traced by carbon and nitrogen isotopic analyses. Current Anthropology. 2015;56(3):449-459.
HSC-249b	AIS 702	--	--	Huaca Santa Clara	100 BC - 700 CE	early intermediate period	early	Viru	-8.45	-78.82	20	>500	coast	camelid	**	fiber	textile	-15.33	-14.03	7.81	9.11	39.98	12.91	3.61	Szpak et al 2015	Szpak P, Millaire JF, White CD, Lau GF, Surette F, Longstaffe FJ. Origins of prehispanic camelid wool textiles from the north and central coasts of Peru traced by carbon and nitrogen isotopic analyses. Current Anthropology. 2015;56(3):449-459.
HSC-212f	AIS 700	--	--	Huaca Santa Clara	100 BC - 700 CE	early intermediate period	early	Viru	-8.45	-78.82	20	>500	coast	camelid	**	fiber	textile	-14.98	-13.68	6.08	7.38	41.14	13.54	3.55	Szpak et al 2015	Szpak P, Millaire JF, White CD, Lau GF, Surette F, Longstaffe FJ. Origins of prehispanic camelid wool textiles from the north and central coasts of Peru traced by carbon and nitrogen isotopic analyses. Current Anthropology. 2015;56(3):449-459.
HSC-192a	AIS 682	--	--	Huaca Santa Clara	100 BC - 700 CE	early intermediate period	early	Viru	-8.45	-78.82	20	>500	coast	camelid	**	fiber	textile	-14.87	-13.57	7.71	9.01	41.7	13.86	3.51	Szpak et al 2015	Szpak P, Millaire JF, White CD, Lau GF, Surette F, Longstaffe FJ. Origins of prehispanic camelid wool textiles from the north and central coasts of Peru traced by carbon and nitrogen isotopic analyses. Current Anthropology. 2015;56(3):449-459.
HSC-25e	AIS 637	--	--	Huaca Santa Clara	100 BC - 700 CE	early intermediate period	early	Viru	-8.45	-78.82	20	>500	coast	camelid	**	fiber	textile	-14.86	-13.56	7.88	9.18	40.53	12.79	3.7	Szpak et al 2015	Szpak P, Millaire JF, White CD, Lau GF, Surette F, Longstaffe FJ. Origins of prehispanic camelid wool textiles from the north and central coasts of Peru traced by carbon and nitrogen isotopic analyses. Current Anthropology. 2015;56(3):449-459.
--	CMC 31 CAT 449	--	--	Chancay area	1000 - 1400 CE	late intermediate period	late	Chancay	-11.57	-77.26	20	>500	coast	camelid	**	fiber	textile	-14.8	-13.5	8.91	10.21	44.52	14.2	3.66	Szpak et al 2015	Szpak P, Millaire JF, White CD, Lau GF, Surette F, Longstaffe FJ. Origins of prehispanic camelid wool textiles from the north and central coasts of Peru traced by carbon and nitrogen isotopic analyses. Current Anthropology. 2015;56(3):449-459.
--	CMC 32 CAT 447	--	--	Chancay area	1000 - 1400 CE	late intermediate period	late	Chancay	-11.57	-77.26	20	>500	coast	camelid	**	fiber	textile	-14.44	-13.14	10.47	11.77	43.64	13.94	3.65	Szpak et al 2015	Szpak P, Millaire JF, White CD, Lau GF, Surette F, Longstaffe FJ. Origins of prehispanic camelid wool textiles from the north and central coasts of Peru traced by carbon and nitrogen isotopic analyses. Current Anthropology. 2015;56(3):449-459.
HSC-56a	AIS 648	--	--	Huaca Santa Clara	100 BC - 700 CE	early intermediate period	early	Viru	-8.45	-78.82	20	>500	coast	camelid	**	fiber	textile	-14.32	-13.02	7.46	8.76	43.13	13.99	3.6	Szpak et al 2015	Szpak P, Millaire JF, White CD, Lau GF, Surette F, Longstaffe FJ. Origins of prehispanic camelid wool textiles from the north and central coasts of Peru traced by carbon and nitrogen isotopic analyses. Current Anthropology. 2015;56(3):449-459.
HSC-217a	AIS 689	--	--	Huaca Santa Clara	100 BC - 700 CE	early intermediate period	early	Viru	-8.45	-78.82	20	>500	coast	camelid	**	fiber	textile	-13.92	-12.62	4.92	6.22	39.84	13.22	3.52	Szpak et al 2015	Szpak P, Millaire JF, White CD, Lau GF, Surette F, Longstaffe FJ. Origins of prehispanic camelid wool textiles from the north and central coasts of Peru traced by carbon and nitrogen isotopic analyses. Current Anthropology. 2015;56(3):449-459.
HSC-18	AIS 634	--	--	Huaca Santa Clara	100 BC - 700 CE	early intermediate period	early	Viru	-8.45	-78.82	20	>500	coast	camelid	**	fiber	textile	-13.84	-12.54	10.48	11.78	42.43	13.58	3.65	Szpak et al 2015	Szpak P, Millaire JF, White CD, Lau GF, Surette F, Longstaffe FJ. Origins of prehispanic camelid wool textiles from the north and central coasts of Peru traced by carbon and nitrogen isotopic analyses. Current Anthropology. 2015;56(3):449-459.
HSC-164c	AIS 674	--	--	Huaca Santa Clara	100 BC - 700 CE	early intermediate period	early	Viru	-8.45	-78.82	20	>500	coast	camelid	**	fiber	textile	-13.78	-12.48	7.03	8.33	41.01	13.52	3.54	Szpak et al 2015	Szpak P, Millaire JF, White CD, Lau GF, Surette F, Longstaffe FJ. Origins of prehispanic camelid wool textiles from the north and central coasts of Peru traced by carbon and nitrogen isotopic analyses. Current Anthropology. 2015;56(3):449-459.
HSC-218b	AIS 691	--	--	Huaca Santa Clara	100 BC - 700 CE	early intermediate period	early	Viru	-8.45	-78.82	20	>500	coast	camelid	**	fiber	textile	-13.68	-12.38	5.99	7.29	39.34	13.27	3.46	Szpak et al 2015	Szpak P, Millaire JF, White CD, Lau GF, Surette F, Longstaffe FJ. Origins of prehispanic camelid wool textiles from the north and central coasts of Peru traced by carbon and nitrogen isotopic analyses. Current Anthropology. 2015;56(3):449-459.
HSC-2h	AIS 628	--	--	Huaca Santa Clara	100 BC - 700 CE	early intermediate period	early	Viru	-8.45	-78.82	20	>500	coast	camelid	**	fiber	textile	-12.16	-10.86	6.41	7.71	41.01	13.01	3.68	Szpak et al 2015	Szpak P, Millaire JF, White CD, Lau GF, Surette F, Longstaffe FJ. Origins of prehispanic camelid wool textiles from the north and central coasts of Peru traced by carbon and nitrogen isotopic analyses. Current Anthropology. 2015;56(3):449-459.
AIS 1297	--	--	Other	Caylan	800–200 BC	early horizon	early	Caylan	-9.2	-78.39	175	>500	coast	camelid	adult	bone	mandible	-19.81	-19.81	5.69	5.69	39.8	13.9	3.3	Szpak et al 2016	Szpak P, Chicoine D, Millaire JF, White CD, Parry R, Longstaffe FJ. Early Horizon camelid management practices in the Nepeña Valley, north-central coast of Peru. Environmental Archaeology. 2016;21(3):230-245.
AIS 2592	--	--	Huaca A	Huambacho	800–200 BC	early horizon	early	Huambacho	-9.26	-78.43	50	>500	coast	camelid	adult	bone	phalanx 1	-19.32	-19.32	4.3	4.3	41.7	15.1	3.2	Szpak et al 2016	Szpak P, Chicoine D, Millaire JF, White CD, Parry R, Longstaffe FJ. Early Horizon camelid management practices in the Nepeña Valley, north-central coast of Peru. Environmental Archaeology. 2016;21(3):230-245.
AIS 2591	--	--	Huaca A	Huambacho	800–200 BC	early horizon	early	Huambacho	-9.26	-78.43	50	>500	coast	camelid	adult	bone	phalanx 1	-19.3	-19.3	4.23	4.23	41.9	15.1	3.3	Szpak et al 2016	Szpak P, Chicoine D, Millaire JF, White CD, Parry R, Longstaffe FJ. Early Horizon camelid management practices in the Nepeña Valley, north-central coast of Peru. Environmental Archaeology. 2016;21(3):230-245.
AIS 1305	--	--	Compound E	Caylan	800–200 BC	early horizon	early	Caylan	-9.2	-78.39	175	>500	coast	camelid	adult	bone	phalanx 1	-19.02	-19.02	6.17	6.17	42.3	15.4	3.2	Szpak et al 2016	Szpak P, Chicoine D, Millaire JF, White CD, Parry R, Longstaffe FJ. Early Horizon camelid management practices in the Nepeña Valley, north-central coast of Peru. Environmental Archaeology. 2016;21(3):230-245.
AIS 1316	--	--	Mound A	Caylan	800–200 BC	early horizon	early	Caylan	-9.2	-78.39	175	>500	coast	camelid	adult	bone	phalanx 1	-18.85	-18.85	6.33	6.33	43.9	15.9	3.2	Szpak et al 2016	Szpak P, Chicoine D, Millaire JF, White CD, Parry R, Longstaffe FJ. Early Horizon camelid management practices in the Nepeña Valley, north-central coast of Peru. Environmental Archaeology. 2016;21(3):230-245.
AIS 1301	--	--	Mound A	Caylan	800–200 BC	early horizon	early	Caylan	-9.2	-78.39	175	>500	coast	camelid	adult	bone	phalanx 1	-18.46	-18.46	5.39	5.39	35.8	12.7	3.3	Szpak et al 2016	Szpak P, Chicoine D, Millaire JF, White CD, Parry R, Longstaffe FJ. Early Horizon camelid management practices in the Nepeña Valley, north-central coast of Peru. Environmental Archaeology. 2016;21(3):230-245.
AIS 2589	--	--	Plaza B	Huambacho	800–200 BC	early horizon	early	Huambacho	-9.26	-78.43	50	>500	coast	camelid	adult	bone	phalanx 1	-18.4	-18.4	6.12	6.12	39.9	14.2	3.3	Szpak et al 2016	Szpak P, Chicoine D, Millaire JF, White CD, Parry R, Longstaffe FJ. Early Horizon camelid management practices in the Nepeña Valley, north-central coast of Peru. Environmental Archaeology. 2016;21(3):230-245.
AIS 2593	--	--	Mound A	Caylan	800–200 BC	early horizon	early	Caylan	-9.2	-78.39	175	>500	coast	camelid	adult	bone	phalanx 1	-17.65	-17.65	4.65	4.65	43	15.3	3.3	Szpak et al 2016	Szpak P, Chicoine D, Millaire JF, White CD, Parry R, Longstaffe FJ. Early Horizon camelid management practices in the Nepeña Valley, north-central coast of Peru. Environmental Archaeology. 2016;21(3):230-245.
AIS 1306	--	--	Plaza A	Caylan	800–200 BC	early horizon	early	Caylan	-9.2	-78.39	175	>500	coast	camelid	adult	bone	phalanx 1	-17.53	-17.53	6.38	6.38	46.5	17.1	3.2	Szpak et al 2016	Szpak P, Chicoine D, Millaire JF, White CD, Parry R, Longstaffe FJ. Early Horizon camelid management practices in the Nepeña Valley, north-central coast of Peru. Environmental Archaeology. 2016;21(3):230-245.
AIS 1300	--	--	Plaza A	Caylan	800–200 BC	early horizon	early	Caylan	-9.2	-78.39	175	>500	coast	camelid	adult	bone	phalanx 1	-17.32	-17.32	7.02	7.02	47.5	17.6	3.1	Szpak et al 2016	Szpak P, Chicoine D, Millaire JF, White CD, Parry R, Longstaffe FJ. Early Horizon camelid management practices in the Nepeña Valley, north-central coast of Peru. Environmental Archaeology. 2016;21(3):230-245.
AIS 1309	--	--	Compound E	Caylan	800–200 BC	early horizon	early	Caylan	-9.2	-78.39	175	>500	coast	camelid	adult	bone	phalanx 1	-17.05	-17.05	6.04	6.04	39.5	14.3	3.2	Szpak et al 2016	Szpak P, Chicoine D, Millaire JF, White CD, Parry R, Longstaffe FJ. Early Horizon camelid management practices in the Nepeña Valley, north-central coast of Peru. Environmental Archaeology. 2016;21(3):230-245.
AIS 1307	--	--	Compound E	Caylan	800–200 BC	early horizon	early	Caylan	-9.2	-78.39	175	>500	coast	camelid	adult	bone	phalanx 1	-16.89	-16.89	6.22	6.22	46.1	17.1	3.2	Szpak et al 2016	Szpak P, Chicoine D, Millaire JF, White CD, Parry R, Longstaffe FJ. Early Horizon camelid management practices in the Nepeña Valley, north-central coast of Peru. Environmental Archaeology. 2016;21(3):230-245.
AIS 1298	--	--	Mound A	Caylan	800–200 BC	early horizon	early	Caylan	-9.2	-78.39	175	>500	coast	camelid	adult	bone	phalanx 1	-16.59	-16.59	7.45	7.45	46.1	16.8	3.2	Szpak et al 2016	Szpak P, Chicoine D, Millaire JF, White CD, Parry R, Longstaffe FJ. Early Horizon camelid management practices in the Nepeña Valley, north-central coast of Peru. Environmental Archaeology. 2016;21(3):230-245.
AIS 1303	--	--	Other	Caylan	800–200 BC	early horizon	early	Caylan	-9.2	-78.39	175	>500	coast	camelid	adult	bone	phalanx 2	-16.44	-16.44	6.37	6.37	42.4	15.1	3.3	Szpak et al 2016	Szpak P, Chicoine D, Millaire JF, White CD, Parry R, Longstaffe FJ. Early Horizon camelid management practices in the Nepeña Valley, north-central coast of Peru. Environmental Archaeology. 2016;21(3):230-245.
AIS 1308	--	--	Mound A	Caylan	800–200 BC	early horizon	early	Caylan	-9.2	-78.39	175	>500	coast	camelid	adult	bone	phalanx 1	-16.24	-16.24	6.75	6.75	47.1	17.5	3.1	Szpak et al 2016	Szpak P, Chicoine D, Millaire JF, White CD, Parry R, Longstaffe FJ. Early Horizon camelid management practices in the Nepeña Valley, north-central coast of Peru. Environmental Archaeology. 2016;21(3):230-245.
AIS 1312	--	--	Plaza A	Caylan	800–200 BC	early horizon	early	Caylan	-9.2	-78.39	175	>500	coast	camelid	adult	bone	phalanx 1	-16.2	-16.2	8.55	8.55	35.8	12.3	3.4	Szpak et al 2016	Szpak P, Chicoine D, Millaire JF, White CD, Parry R, Longstaffe FJ. Early Horizon camelid management practices in the Nepeña Valley, north-central coast of Peru. Environmental Archaeology. 2016;21(3):230-245.
AIS 2590	--	--	Plaza A	Caylan	800–200 BC	early horizon	early	Caylan	-9.2	-78.39	175	>500	coast	camelid	adult	bone	phalanx 1	-14.28	-14.28	5.4	5.4	35.2	12.5	3.3	Szpak et al 2016	Szpak P, Chicoine D, Millaire JF, White CD, Parry R, Longstaffe FJ. Early Horizon camelid management practices in the Nepeña Valley, north-central coast of Peru. Environmental Archaeology. 2016;21(3):230-245.
AIS 1310	--	--	Mound A	Caylan	800–200 BC	early horizon	early	Caylan	-9.2	-78.39	175	>500	coast	camelid	adult	bone	phalanx 1	-12.31	-12.31	7.16	7.16	40.7	14.8	3.2	Szpak et al 2016	Szpak P, Chicoine D, Millaire JF, White CD, Parry R, Longstaffe FJ. Early Horizon camelid management practices in the Nepeña Valley, north-central coast of Peru. Environmental Archaeology. 2016;21(3):230-245.
AIS 1315	--	--	Other	Caylan	800–200 BC	early horizon	early	Caylan	-9.2	-78.39	175	>500	coast	camelid	adult	bone	phalanx 1	-11.47	-11.47	10.77	10.77	45.9	16.8	3.2	Szpak et al 2016	Szpak P, Chicoine D, Millaire JF, White CD, Parry R, Longstaffe FJ. Early Horizon camelid management practices in the Nepeña Valley, north-central coast of Peru. Environmental Archaeology. 2016;21(3):230-245.
--	2503	--	Ambassadorial	El Castillo de Huarmey	300-500 CE	early intermediate period	early	Moche	-8.94	-78.56	10	>500	coast	camelid	**	fiber	textile	-21.75	-20.45	7.33	8.63	36.7	11.6	3.69	Szpak et al 2020	Szpak P, Millaire JF, Chapdelaine C, White CD, Longstaffe FJ. An integrated isotopic study of early intermediate period camelid husbandry in the Santa Valley, Perú. Environmental Archaeology. 2020;25(3):279-295.
--	2522	--	Ambassadorial	El Castillo de Huarmey	300-500 CE	early intermediate period	early	Moche	-8.94	-78.56	10	>500	coast	camelid	**	fiber	textile	-21.28	-19.98	7.04	8.34	34.9	11	3.71	Szpak et al 2020	Szpak P, Millaire JF, Chapdelaine C, White CD, Longstaffe FJ. An integrated isotopic study of early intermediate period camelid husbandry in the Santa Valley, Perú. Environmental Archaeology. 2020;25(3):279-295.
--	12456*	--	Northern Terrace	El Castillo de Huarmey	300-500 CE	early intermediate period	early	Moche	-8.94	-78.56	10	>500	coast	camelid	**	fiber	hair	-21.23	-19.93	10.38	11.68	47.9	15.15	4.61	Szpak et al 2020	Szpak P, Millaire JF, Chapdelaine C, White CD, Longstaffe FJ. An integrated isotopic study of early intermediate period camelid husbandry in the Santa Valley, Perú. Environmental Archaeology. 2020;25(3):279-295.
--	2533	--	--	GUAD-88	300-500 CE	early intermediate period	early	Moche	-8.94	-78.56	50	>500	coast	camelid	**	fiber	textile	-21.22	-19.92	7.22	8.52	33.8	10.5	3.74	Szpak et al 2020	Szpak P, Millaire JF, Chapdelaine C, White CD, Longstaffe FJ. An integrated isotopic study of early intermediate period camelid husbandry in the Santa Valley, Perú. Environmental Archaeology. 2020;25(3):279-295.
--	2575	--	Residential	Guadalupito	500-600 CE	early intermediate period	early	Moche	-8.96	-78.62	50	>500	coast	camelid	**	fiber	textile	-21.06	-19.76	6.83	8.13	36.2	11.7	3.61	Szpak et al 2020	Szpak P, Millaire JF, Chapdelaine C, White CD, Longstaffe FJ. An integrated isotopic study of early intermediate period camelid husbandry in the Santa Valley, Perú. Environmental Archaeology. 2020;25(3):279-295.
--	2530	--	Ambassadorial	El Castillo de Huarmey	300-500 CE	early intermediate period	early	Moche	-8.94	-78.56	10	>500	coast	camelid	**	fiber	textile	-20.95	-19.65	8.75	10.05	33	10.4	3.69	Szpak et al 2020	Szpak P, Millaire JF, Chapdelaine C, White CD, Longstaffe FJ. An integrated isotopic study of early intermediate period camelid husbandry in the Santa Valley, Perú. Environmental Archaeology. 2020;25(3):279-295.
--	2549	--	Civic-ceremonial	Guadalupito	500-600 CE	early intermediate period	early	Moche	-8.96	-78.62	50	>500	coast	camelid	**	fiber	textile	-20.94	-19.64	5.94	7.24	37.1	12	3.6	Szpak et al 2020	Szpak P, Millaire JF, Chapdelaine C, White CD, Longstaffe FJ. An integrated isotopic study of early intermediate period camelid husbandry in the Santa Valley, Perú. Environmental Archaeology. 2020;25(3):279-295.
--	2548	--	Civic-ceremonial	Guadalupito	500-600 CE	early intermediate period	early	Moche	-8.96	-78.62	50	>500	coast	camelid	**	fiber	textile	-20.93	-19.63	6.85	8.15	35.9	11.7	3.58	Szpak et al 2020	Szpak P, Millaire JF, Chapdelaine C, White CD, Longstaffe FJ. An integrated isotopic study of early intermediate period camelid husbandry in the Santa Valley, Perú. Environmental Archaeology. 2020;25(3):279-295.
--	2451	--	Local administrative centre	LSUCH-145	0-300 CE	early horizon	early	Salinar	-8.96	-78.63	50	>500	coast	camelid	adult	bone	phalanx 1	-19.61	-19.61	5.22	5.22	41.1	15	3.2	Szpak et al 2020	Szpak P, Millaire JF, Chapdelaine C, White CD, Longstaffe FJ. An integrated isotopic study of early intermediate period camelid husbandry in the Santa Valley, Perú. Environmental Archaeology. 2020;25(3):279-295.
--	2537	--	Ambassadorial	El Castillo de Huarmey	300-500 CE	early intermediate period	early	Moche	-8.94	-78.56	10	>500	coast	camelid	**	fiber	textile	-20.8	-19.5	6.63	7.93	37	11.6	3.72	Szpak et al 2020	Szpak P, Millaire JF, Chapdelaine C, White CD, Longstaffe FJ. An integrated isotopic study of early intermediate period camelid husbandry in the Santa Valley, Perú. Environmental Archaeology. 2020;25(3):279-295.
--	2498	--	Ambassadorial	El Castillo de Huarmey	300-500 CE	early intermediate period	early	Moche	-8.94	-78.56	10	>500	coast	camelid	**	fiber	textile	-20.78	-19.48	8.2	9.5	36.3	11.3	3.74	Szpak et al 2020	Szpak P, Millaire JF, Chapdelaine C, White CD, Longstaffe FJ. An integrated isotopic study of early intermediate period camelid husbandry in the Santa Valley, Perú. Environmental Archaeology. 2020;25(3):279-295.
--	2587	--	Local administrative centre	LSUCH-103	0-300 CE	early horizon	early	Salinar	-8.75	-78.48	50	>500	coast	camelid	adult	bone	phalanx 1	-19.47	-19.47	5	5	44.3	16	3.24	Szpak et al 2020	Szpak P, Millaire JF, Chapdelaine C, White CD, Longstaffe FJ. An integrated isotopic study of early intermediate period camelid husbandry in the Santa Valley, Perú. Environmental Archaeology. 2020;25(3):279-295.
--	2515	--	Ambassadorial	El Castillo de Huarmey	300-500 CE	early intermediate period	early	Moche	-8.94	-78.56	10	>500	coast	camelid	**	fiber	textile	-20.59	-19.29	5.93	7.23	36.5	11.3	3.78	Szpak et al 2020	Szpak P, Millaire JF, Chapdelaine C, White CD, Longstaffe FJ. An integrated isotopic study of early intermediate period camelid husbandry in the Santa Valley, Perú. Environmental Archaeology. 2020;25(3):279-295.
--	2535	--	Ambassadorial	El Castillo de Huarmey	300-500 CE	early intermediate period	early	Moche	-8.94	-78.56	10	>500	coast	camelid	**	fiber	textile	-20.53	-19.23	7.93	9.23	35.7	10.9	3.82	Szpak et al 2020	Szpak P, Millaire JF, Chapdelaine C, White CD, Longstaffe FJ. An integrated isotopic study of early intermediate period camelid husbandry in the Santa Valley, Perú. Environmental Archaeology. 2020;25(3):279-295.
--	2573	--	Residential	Guadalupito	500-600 CE	early intermediate period	early	Moche	-8.96	-78.62	50	>500	coast	camelid	**	fiber	textile	-20.52	-19.22	6.76	8.06	36.5	11.3	3.77	Szpak et al 2020	Szpak P, Millaire JF, Chapdelaine C, White CD, Longstaffe FJ. An integrated isotopic study of early intermediate period camelid husbandry in the Santa Valley, Perú. Environmental Archaeology. 2020;25(3):279-295.
--	2588	--	Local administrative centre	LSUCH-103	0-300 CE	early horizon	early	Salinar	-8.75	-78.48	50	>500	coast	camelid	juvenile	bone	phalanx 1	-19.2	-19.2	6.14	6.14	36.5	13.2	3.22	Szpak et al 2020	Szpak P, Millaire JF, Chapdelaine C, White CD, Longstaffe FJ. An integrated isotopic study of early intermediate period camelid husbandry in the Santa Valley, Perú. Environmental Archaeology. 2020;25(3):279-295.
--	2477	--	Ambassadorial	El Castillo de Huarmey	300-500 CE	early intermediate period	early	Moche	-8.94	-78.56	10	>500	coast	camelid	**	fiber	textile	-20.47	-19.17	8.45	9.75	34.3	10.1	3.98	Szpak et al 2020	Szpak P, Millaire JF, Chapdelaine C, White CD, Longstaffe FJ. An integrated isotopic study of early intermediate period camelid husbandry in the Santa Valley, Perú. Environmental Archaeology. 2020;25(3):279-295.
--	2586	--	Residential	Guadalupito	500-600 CE	early intermediate period	early	Moche	-8.96	-78.62	50	>500	coast	camelid	adult	bone	phalanx 1	-19.13	-19.13	7.04	7.04	39.3	13.9	3.29	Szpak et al 2020	Szpak P, Millaire JF, Chapdelaine C, White CD, Longstaffe FJ. An integrated isotopic study of early intermediate period camelid husbandry in the Santa Valley, Perú. Environmental Archaeology. 2020;25(3):279-295.
--	2565	--	Residential	Guadalupito	500-600 CE	early intermediate period	early	Moche	-8.96	-78.62	50	>500	coast	camelid	**	fiber	textile	-20.43	-19.13	7.81	9.11	34.1	10.8	3.67	Szpak et al 2020	Szpak P, Millaire JF, Chapdelaine C, White CD, Longstaffe FJ. An integrated isotopic study of early intermediate period camelid husbandry in the Santa Valley, Perú. Environmental Archaeology. 2020;25(3):279-295.
--	2574	--	Residential	Guadalupito	500-600 CE	early intermediate period	early	Moche	-8.96	-78.62	50	>500	coast	camelid	**	fiber	textile	-20.38	-19.08	7.85	9.15	33.5	10.4	3.76	Szpak et al 2020	Szpak P, Millaire JF, Chapdelaine C, White CD, Longstaffe FJ. An integrated isotopic study of early intermediate period camelid husbandry in the Santa Valley, Perú. Environmental Archaeology. 2020;25(3):279-295.
--	12467*	--	Northern Terrace	El Castillo de Huarmey	300-500 CE	early intermediate period	early	Moche	-8.94	-78.56	10	>500	coast	camelid	**	fiber	hair	-20.1	-18.8	8.15	9.45	35.15	10.5	3.91	Szpak et al 2020	Szpak P, Millaire JF, Chapdelaine C, White CD, Longstaffe FJ. An integrated isotopic study of early intermediate period camelid husbandry in the Santa Valley, Perú. Environmental Archaeology. 2020;25(3):279-295.
--	2427	--	Ambassadorial	El Castillo de Huarmey	300-500 CE	early intermediate period	early	Moche	-8.94	-78.56	10	>500	coast	camelid	adult	bone	phalanx 1	-18.65	-18.65	6.27	6.27	39.4	14.3	3.21	Szpak et al 2020	Szpak P, Millaire JF, Chapdelaine C, White CD, Longstaffe FJ. An integrated isotopic study of early intermediate period camelid husbandry in the Santa Valley, Perú. Environmental Archaeology. 2020;25(3):279-295.
--	2568	--	Civic-ceremonial	Guadalupito	500-600 CE	early intermediate period	early	Moche	-8.96	-78.62	50	>500	coast	camelid	**	fiber	textile	-19.76	-18.46	8.23	9.53	53.8	16.9	3.71	Szpak et al 2020	Szpak P, Millaire JF, Chapdelaine C, White CD, Longstaffe FJ. An integrated isotopic study of early intermediate period camelid husbandry in the Santa Valley, Perú. Environmental Archaeology. 2020;25(3):279-295.
--	2493	--	Ambassadorial	El Castillo de Huarmey	300-500 CE	early intermediate period	early	Moche	-8.94	-78.56	10	>500	coast	camelid	**	fiber	textile	-19.59	-18.29	10.61	11.91	37	11.5	3.76	Szpak et al 2020	Szpak P, Millaire JF, Chapdelaine C, White CD, Longstaffe FJ. An integrated isotopic study of early intermediate period camelid husbandry in the Santa Valley, Perú. Environmental Archaeology. 2020;25(3):279-295.
--	2438	--	Ambassadorial	El Castillo de Huarmey	300-500 CE	early intermediate period	early	Moche	-8.94	-78.56	10	>500	coast	camelid	adult	bone	phalanx 1	-18.28	-18.28	7.32	7.32	37.4	13.5	3.22	Szpak et al 2020	Szpak P, Millaire JF, Chapdelaine C, White CD, Longstaffe FJ. An integrated isotopic study of early intermediate period camelid husbandry in the Santa Valley, Perú. Environmental Archaeology. 2020;25(3):279-295.
--	2585	--	Residential	Guadalupito	500-600 CE	early intermediate period	early	Moche	-8.96	-78.62	50	>500	coast	camelid	adult	bone	phalanx 1	-18.25	-18.25	5.28	5.28	29.3	10.5	3.25	Szpak et al 2020	Szpak P, Millaire JF, Chapdelaine C, White CD, Longstaffe FJ. An integrated isotopic study of early intermediate period camelid husbandry in the Santa Valley, Perú. Environmental Archaeology. 2020;25(3):279-295.
--	2484	--	Ambassadorial	El Castillo de Huarmey	300-500 CE	early intermediate period	early	Moche	-8.94	-78.56	10	>500	coast	camelid	**	fiber	textile	-19.54	-18.24	7.59	8.89	35.6	11.8	3.51	Szpak et al 2020	Szpak P, Millaire JF, Chapdelaine C, White CD, Longstaffe FJ. An integrated isotopic study of early intermediate period camelid husbandry in the Santa Valley, Perú. Environmental Archaeology. 2020;25(3):279-295.
--	2403	--	Ambassadorial	El Castillo de Huarmey	300-500 CE	early intermediate period	early	Moche	-8.94	-78.56	10	>500	coast	camelid	adult	bone	phalanx 1	-18.18	-18.18	7.23	7.23	36.5	13.2	3.22	Szpak et al 2020	Szpak P, Millaire JF, Chapdelaine C, White CD, Longstaffe FJ. An integrated isotopic study of early intermediate period camelid husbandry in the Santa Valley, Perú. Environmental Archaeology. 2020;25(3):279-295.
--	2474	--	Ambassadorial	El Castillo de Huarmey	300-500 CE	early intermediate period	early	Moche	-8.94	-78.56	10	>500	coast	camelid	**	fiber	textile	-19.37	-18.07	6.44	7.74	36.8	12	3.56	Szpak et al 2020	Szpak P, Millaire JF, Chapdelaine C, White CD, Longstaffe FJ. An integrated isotopic study of early intermediate period camelid husbandry in the Santa Valley, Perú. Environmental Archaeology. 2020;25(3):279-295.
--	2497	--	Ambassadorial	El Castillo de Huarmey	300-500 CE	early intermediate period	early	Moche	-8.94	-78.56	10	>500	coast	camelid	**	fiber	textile	-19.26	-17.96	8.12	9.42	36.4	11.6	3.68	Szpak et al 2020	Szpak P, Millaire JF, Chapdelaine C, White CD, Longstaffe FJ. An integrated isotopic study of early intermediate period camelid husbandry in the Santa Valley, Perú. Environmental Archaeology. 2020;25(3):279-295.
--	2571	--	Residential	Guadalupito	500-600 CE	early intermediate period	early	Moche	-8.96	-78.62	50	>500	coast	camelid	**	fiber	textile	-19.24	-17.94	6.64	7.94	33.6	11.2	3.5	Szpak et al 2020	Szpak P, Millaire JF, Chapdelaine C, White CD, Longstaffe FJ. An integrated isotopic study of early intermediate period camelid husbandry in the Santa Valley, Perú. Environmental Archaeology. 2020;25(3):279-295.
--	2569	--	Residential	Guadalupito	500-600 CE	early intermediate period	early	Moche	-8.96	-78.62	50	>500	coast	camelid	**	fiber	textile	-19.24	-17.94	6.5	7.8	39.7	12.6	3.69	Szpak et al 2020	Szpak P, Millaire JF, Chapdelaine C, White CD, Longstaffe FJ. An integrated isotopic study of early intermediate period camelid husbandry in the Santa Valley, Perú. Environmental Archaeology. 2020;25(3):279-295.
--	2492	--	Ambassadorial	El Castillo de Huarmey	300-500 CE	early intermediate period	early	Moche	-8.94	-78.56	10	>500	coast	camelid	**	fiber	textile	-19.14	-17.84	6.12	7.42	37.2	12.2	3.55	Szpak et al 2020	Szpak P, Millaire JF, Chapdelaine C, White CD, Longstaffe FJ. An integrated isotopic study of early intermediate period camelid husbandry in the Santa Valley, Perú. Environmental Archaeology. 2020;25(3):279-295.
--	2413	--	Ambassadorial	El Castillo de Huarmey	300-500 CE	early intermediate period	early	Moche	-8.94	-78.56	10	>500	coast	camelid	adult	bone	phalanx 1	-17.5	-17.5	7.39	7.39	38.3	14	3.18	Szpak et al 2020	Szpak P, Millaire JF, Chapdelaine C, White CD, Longstaffe FJ. An integrated isotopic study of early intermediate period camelid husbandry in the Santa Valley, Perú. Environmental Archaeology. 2020;25(3):279-295.
--	2532	--	--	GUAD-88	300-500 CE	early intermediate period	early	Moche	-8.94	-78.56	50	>500	coast	camelid	**	fiber	textile	-18.79	-17.49	4.94	6.24	35.7	11.7	3.57	Szpak et al 2020	Szpak P, Millaire JF, Chapdelaine C, White CD, Longstaffe FJ. An integrated isotopic study of early intermediate period camelid husbandry in the Santa Valley, Perú. Environmental Archaeology. 2020;25(3):279-295.
--	2495	--	Ambassadorial	El Castillo de Huarmey	300-500 CE	early intermediate period	early	Moche	-8.94	-78.56	10	>500	coast	camelid	**	fiber	textile	-18.75	-17.45	6.67	7.97	37.5	12	3.64	Szpak et al 2020	Szpak P, Millaire JF, Chapdelaine C, White CD, Longstaffe FJ. An integrated isotopic study of early intermediate period camelid husbandry in the Santa Valley, Perú. Environmental Archaeology. 2020;25(3):279-295.
--	2485	--	Ambassadorial	El Castillo de Huarmey	300-500 CE	early intermediate period	early	Moche	-8.94	-78.56	10	>500	coast	camelid	**	fiber	textile	-18.72	-17.42	8.53	9.83	35.5	11.6	3.58	Szpak et al 2020	Szpak P, Millaire JF, Chapdelaine C, White CD, Longstaffe FJ. An integrated isotopic study of early intermediate period camelid husbandry in the Santa Valley, Perú. Environmental Archaeology. 2020;25(3):279-295.
--	2489	--	Ambassadorial	El Castillo de Huarmey	300-500 CE	early intermediate period	early	Moche	-8.94	-78.56	10	>500	coast	camelid	**	fiber	textile	-18.6	-17.3	6.9	8.2	37.6	12.2	3.59	Szpak et al 2020	Szpak P, Millaire JF, Chapdelaine C, White CD, Longstaffe FJ. An integrated isotopic study of early intermediate period camelid husbandry in the Santa Valley, Perú. Environmental Archaeology. 2020;25(3):279-295.
--	2496	--	Ambassadorial	El Castillo de Huarmey	300-500 CE	early intermediate period	early	Moche	-8.94	-78.56	10	>500	coast	camelid	**	fiber	textile	-18.59	-17.29	7.82	9.12	36.9	12.2	3.54	Szpak et al 2020	Szpak P, Millaire JF, Chapdelaine C, White CD, Longstaffe FJ. An integrated isotopic study of early intermediate period camelid husbandry in the Santa Valley, Perú. Environmental Archaeology. 2020;25(3):279-295.
--	12461*	--	Northern Terrace	El Castillo de Huarmey	300-500 CE	early intermediate period	early	Moche	-8.94	-78.56	10	>500	coast	camelid	**	fiber	hair	-18.5	-17.2	8.98	10.28	38.07	13	3.41	Szpak et al 2020	Szpak P, Millaire JF, Chapdelaine C, White CD, Longstaffe FJ. An integrated isotopic study of early intermediate period camelid husbandry in the Santa Valley, Perú. Environmental Archaeology. 2020;25(3):279-295.
--	2514	--	Ambassadorial	El Castillo de Huarmey	300-500 CE	early intermediate period	early	Moche	-8.94	-78.56	10	>500	coast	camelid	**	fiber	textile	-18.48	-17.18	7.05	8.35	34.8	10.5	3.85	Szpak et al 2020	Szpak P, Millaire JF, Chapdelaine C, White CD, Longstaffe FJ. An integrated isotopic study of early intermediate period camelid husbandry in the Santa Valley, Perú. Environmental Archaeology. 2020;25(3):279-295.
--	2577	--	Residential	Guadalupito	500-600 CE	early intermediate period	early	Moche	-8.96	-78.62	50	>500	coast	camelid	adult	bone	phalanx 1	-17.17	-17.17	7.08	7.08	39.9	14.6	3.18	Szpak et al 2020	Szpak P, Millaire JF, Chapdelaine C, White CD, Longstaffe FJ. An integrated isotopic study of early intermediate period camelid husbandry in the Santa Valley, Perú. Environmental Archaeology. 2020;25(3):279-295.
--	2550	--	Civic-ceremonial	Guadalupito	500-600 CE	early intermediate period	early	Moche	-8.96	-78.62	50	>500	coast	camelid	**	fiber	textile	-18.47	-17.17	6.41	7.71	35.7	11.4	3.66	Szpak et al 2020	Szpak P, Millaire JF, Chapdelaine C, White CD, Longstaffe FJ. An integrated isotopic study of early intermediate period camelid husbandry in the Santa Valley, Perú. Environmental Archaeology. 2020;25(3):279-295.
--	2556	--	Civic-ceremonial	Guadalupito	500-600 CE	early intermediate period	early	Moche	-8.96	-78.62	50	>500	coast	camelid	**	fiber	textile	-18.36	-17.06	7.6	8.9	35.4	11.4	3.61	Szpak et al 2020	Szpak P, Millaire JF, Chapdelaine C, White CD, Longstaffe FJ. An integrated isotopic study of early intermediate period camelid husbandry in the Santa Valley, Perú. Environmental Archaeology. 2020;25(3):279-295.
--	2538	--	Ambassadorial	El Castillo de Huarmey	300-500 CE	early intermediate period	early	Moche	-8.94	-78.56	10	>500	coast	camelid	**	fiber	textile	-18.25	-16.95	9.92	11.22	36.1	11.1	3.81	Szpak et al 2020	Szpak P, Millaire JF, Chapdelaine C, White CD, Longstaffe FJ. An integrated isotopic study of early intermediate period camelid husbandry in the Santa Valley, Perú. Environmental Archaeology. 2020;25(3):279-295.
--	2502	--	Ambassadorial	El Castillo de Huarmey	300-500 CE	early intermediate period	early	Moche	-8.94	-78.56	10	>500	coast	camelid	**	fiber	textile	-18.25	-16.95	7.53	8.83	37.8	11.8	3.75	Szpak et al 2020	Szpak P, Millaire JF, Chapdelaine C, White CD, Longstaffe FJ. An integrated isotopic study of early intermediate period camelid husbandry in the Santa Valley, Perú. Environmental Archaeology. 2020;25(3):279-295.
--	2554	--	Civic-ceremonial	Guadalupito	500-600 CE	early intermediate period	early	Moche	-8.96	-78.62	50	>500	coast	camelid	**	fiber	textile	-18.24	-16.94	8.53	9.83	32.8	10.5	3.63	Szpak et al 2020	Szpak P, Millaire JF, Chapdelaine C, White CD, Longstaffe FJ. An integrated isotopic study of early intermediate period camelid husbandry in the Santa Valley, Perú. Environmental Archaeology. 2020;25(3):279-295.
--	2518	--	Ambassadorial	El Castillo de Huarmey	300-500 CE	early intermediate period	early	Moche	-8.94	-78.56	10	>500	coast	camelid	**	fiber	textile	-18.23	-16.93	9.98	11.28	29.7	9.2	3.77	Szpak et al 2020	Szpak P, Millaire JF, Chapdelaine C, White CD, Longstaffe FJ. An integrated isotopic study of early intermediate period camelid husbandry in the Santa Valley, Perú. Environmental Archaeology. 2020;25(3):279-295.
--	2407	--	Ambassadorial	El Castillo de Huarmey	300-500 CE	early intermediate period	early	Moche	-8.94	-78.56	10	>500	coast	camelid	adult	bone	phalanx 1	-16.92	-16.92	5.49	5.49	38	13.9	3.18	Szpak et al 2020	Szpak P, Millaire JF, Chapdelaine C, White CD, Longstaffe FJ. An integrated isotopic study of early intermediate period camelid husbandry in the Santa Valley, Perú. Environmental Archaeology. 2020;25(3):279-295.
--	2447	--	Ambassadorial	El Castillo de Huarmey	300-500 CE	early intermediate period	early	Moche	-8.94	-78.56	10	>500	coast	camelid	adult	bone	phalanx 1	-16.89	-16.89	9.82	9.82	41.9	14.3	3.42	Szpak et al 2020	Szpak P, Millaire JF, Chapdelaine C, White CD, Longstaffe FJ. An integrated isotopic study of early intermediate period camelid husbandry in the Santa Valley, Perú. Environmental Archaeology. 2020;25(3):279-295.
--	12462*	--	Northern Terrace	El Castillo de Huarmey	300-500 CE	early intermediate period	early	Moche	-8.94	-78.56	10	>500	coast	camelid	**	fiber	hair	-18.06	-16.76	9.27	10.57	40.43	13.05	3.62	Szpak et al 2020	Szpak P, Millaire JF, Chapdelaine C, White CD, Longstaffe FJ. An integrated isotopic study of early intermediate period camelid husbandry in the Santa Valley, Perú. Environmental Archaeology. 2020;25(3):279-295.
--	2491	--	Ambassadorial	El Castillo de Huarmey	300-500 CE	early intermediate period	early	Moche	-8.94	-78.56	10	>500	coast	camelid	**	fiber	textile	-18	-16.7	8.06	9.36	35	11.2	3.65	Szpak et al 2020	Szpak P, Millaire JF, Chapdelaine C, White CD, Longstaffe FJ. An integrated isotopic study of early intermediate period camelid husbandry in the Santa Valley, Perú. Environmental Archaeology. 2020;25(3):279-295.
--	2476	--	Ambassadorial	El Castillo de Huarmey	300-500 CE	early intermediate period	early	Moche	-8.94	-78.56	10	>500	coast	camelid	**	fiber	textile	-17.99	-16.69	7.07	8.37	36.3	11.3	3.74	Szpak et al 2020	Szpak P, Millaire JF, Chapdelaine C, White CD, Longstaffe FJ. An integrated isotopic study of early intermediate period camelid husbandry in the Santa Valley, Perú. Environmental Archaeology. 2020;25(3):279-295.
--	2499	--	Ambassadorial	El Castillo de Huarmey	300-500 CE	early intermediate period	early	Moche	-8.94	-78.56	10	>500	coast	camelid	**	fiber	textile	-17.97	-16.67	7.7	9	32.4	10	3.76	Szpak et al 2020	Szpak P, Millaire JF, Chapdelaine C, White CD, Longstaffe FJ. An integrated isotopic study of early intermediate period camelid husbandry in the Santa Valley, Perú. Environmental Archaeology. 2020;25(3):279-295.
--	2570 DARK	--	Residential	Guadalupito	500-600 CE	early intermediate period	early	Moche	-8.96	-78.62	50	>500	coast	camelid	**	fiber	textile	-17.96	-16.66	5.87	7.17	41.4	13.5	3.58	Szpak et al 2020	Szpak P, Millaire JF, Chapdelaine C, White CD, Longstaffe FJ. An integrated isotopic study of early intermediate period camelid husbandry in the Santa Valley, Perú. Environmental Archaeology. 2020;25(3):279-295.
--	2536	--	Ambassadorial	El Castillo de Huarmey	300-500 CE	early intermediate period	early	Moche	-8.94	-78.56	10	>500	coast	camelid	**	fiber	textile	-17.95	-16.65	6.9	8.2	36.6	11.4	3.74	Szpak et al 2020	Szpak P, Millaire JF, Chapdelaine C, White CD, Longstaffe FJ. An integrated isotopic study of early intermediate period camelid husbandry in the Santa Valley, Perú. Environmental Archaeology. 2020;25(3):279-295.
--	2551	--	Civic-ceremonial	Guadalupito	500-600 CE	early intermediate period	early	Moche	-8.96	-78.62	50	>500	coast	camelid	**	fiber	textile	-17.87	-16.57	7.27	8.57	34	10.4	3.83	Szpak et al 2020	Szpak P, Millaire JF, Chapdelaine C, White CD, Longstaffe FJ. An integrated isotopic study of early intermediate period camelid husbandry in the Santa Valley, Perú. Environmental Archaeology. 2020;25(3):279-295.
--	2570 LIGHT	--	Residential	Guadalupito	500-600 CE	early intermediate period	early	Moche	-8.96	-78.62	50	>500	coast	camelid	**	fiber	textile	-17.86	-16.56	6.57	7.87	42.3	13.9	3.55	Szpak et al 2020	Szpak P, Millaire JF, Chapdelaine C, White CD, Longstaffe FJ. An integrated isotopic study of early intermediate period camelid husbandry in the Santa Valley, Perú. Environmental Archaeology. 2020;25(3):279-295.
--	2445	--	Ambassadorial	El Castillo de Huarmey	300-500 CE	early intermediate period	early	Moche	-8.94	-78.56	10	>500	coast	camelid	adult	bone	phalanx 1	-16.53	-16.53	8.26	8.26	40.2	14.3	3.27	Szpak et al 2020	Szpak P, Millaire JF, Chapdelaine C, White CD, Longstaffe FJ. An integrated isotopic study of early intermediate period camelid husbandry in the Santa Valley, Perú. Environmental Archaeology. 2020;25(3):279-295.
--	2544	--	Civic-ceremonial	Guadalupito	500-600 CE	early intermediate period	early	Moche	-8.96	-78.62	50	>500	coast	camelid	**	fiber	textile	-17.76	-16.46	6.01	7.31	34.8	11.6	3.5	Szpak et al 2020	Szpak P, Millaire JF, Chapdelaine C, White CD, Longstaffe FJ. An integrated isotopic study of early intermediate period camelid husbandry in the Santa Valley, Perú. Environmental Archaeology. 2020;25(3):279-295.
--	2448	--	Ambassadorial	El Castillo de Huarmey	300-500 CE	early intermediate period	early	Moche	-8.94	-78.56	10	>500	coast	camelid	adult	bone	phalanx 1	-16.45	-16.45	6.16	6.16	40.8	13.9	3.41	Szpak et al 2020	Szpak P, Millaire JF, Chapdelaine C, White CD, Longstaffe FJ. An integrated isotopic study of early intermediate period camelid husbandry in the Santa Valley, Perú. Environmental Archaeology. 2020;25(3):279-295.
--	2500	--	Ambassadorial	El Castillo de Huarmey	300-500 CE	early intermediate period	early	Moche	-8.94	-78.56	10	>500	coast	camelid	**	fiber	textile	-17.71	-16.41	7.24	8.54	34.6	10.8	3.74	Szpak et al 2020	Szpak P, Millaire JF, Chapdelaine C, White CD, Longstaffe FJ. An integrated isotopic study of early intermediate period camelid husbandry in the Santa Valley, Perú. Environmental Archaeology. 2020;25(3):279-295.
--	2543	--	Civic-ceremonial	Guadalupito	500-600 CE	early intermediate period	early	Moche	-8.96	-78.62	50	>500	coast	camelid	**	fiber	textile	-17.69	-16.39	7.74	9.04	38.5	12.4	3.62	Szpak et al 2020	Szpak P, Millaire JF, Chapdelaine C, White CD, Longstaffe FJ. An integrated isotopic study of early intermediate period camelid husbandry in the Santa Valley, Perú. Environmental Archaeology. 2020;25(3):279-295.
--	2516	--	Ambassadorial	El Castillo de Huarmey	300-500 CE	early intermediate period	early	Moche	-8.94	-78.56	10	>500	coast	camelid	**	fiber	textile	-17.66	-16.36	7.53	8.83	38.3	12.6	3.56	Szpak et al 2020	Szpak P, Millaire JF, Chapdelaine C, White CD, Longstaffe FJ. An integrated isotopic study of early intermediate period camelid husbandry in the Santa Valley, Perú. Environmental Archaeology. 2020;25(3):279-295.
--	2539	--	Civic-ceremonial	Guadalupito	500-600 CE	early intermediate period	early	Moche	-8.96	-78.62	50	>500	coast	camelid	**	fiber	textile	-17.61	-16.31	7.3	8.6	38.3	12.5	3.58	Szpak et al 2020	Szpak P, Millaire JF, Chapdelaine C, White CD, Longstaffe FJ. An integrated isotopic study of early intermediate period camelid husbandry in the Santa Valley, Perú. Environmental Archaeology. 2020;25(3):279-295.
--	2488	--	Ambassadorial	El Castillo de Huarmey	300-500 CE	early intermediate period	early	Moche	-8.94	-78.56	10	>500	coast	camelid	**	fiber	textile	-17.43	-16.13	7.45	8.75	36.1	12.2	3.46	Szpak et al 2020	Szpak P, Millaire JF, Chapdelaine C, White CD, Longstaffe FJ. An integrated isotopic study of early intermediate period camelid husbandry in the Santa Valley, Perú. Environmental Archaeology. 2020;25(3):279-295.
--	2520	--	Ambassadorial	El Castillo de Huarmey	300-500 CE	early intermediate period	early	Moche	-8.94	-78.56	10	>500	coast	camelid	**	fiber	textile	-17.35	-16.05	8.79	10.09	35.3	10.8	3.82	Szpak et al 2020	Szpak P, Millaire JF, Chapdelaine C, White CD, Longstaffe FJ. An integrated isotopic study of early intermediate period camelid husbandry in the Santa Valley, Perú. Environmental Archaeology. 2020;25(3):279-295.
--	2521	--	Ambassadorial	El Castillo de Huarmey	300-500 CE	early intermediate period	early	Moche	-8.94	-78.56	10	>500	coast	camelid	**	fiber	textile	-17.35	-16.05	10.04	11.34	36.7	11.2	3.83	Szpak et al 2020	Szpak P, Millaire JF, Chapdelaine C, White CD, Longstaffe FJ. An integrated isotopic study of early intermediate period camelid husbandry in the Santa Valley, Perú. Environmental Archaeology. 2020;25(3):279-295.
--	2529	--	Ambassadorial	El Castillo de Huarmey	300-500 CE	early intermediate period	early	Moche	-8.94	-78.56	10	>500	coast	camelid	**	fiber	textile	-17.35	-16.05	6.02	7.32	36.9	11.6	3.71	Szpak et al 2020	Szpak P, Millaire JF, Chapdelaine C, White CD, Longstaffe FJ. An integrated isotopic study of early intermediate period camelid husbandry in the Santa Valley, Perú. Environmental Archaeology. 2020;25(3):279-295.
--	2545	--	Civic-ceremonial	Guadalupito	500-600 CE	early intermediate period	early	Moche	-8.96	-78.62	50	>500	coast	camelid	**	fiber	textile	-17.34	-16.04	6.12	7.42	36.1	12.2	3.45	Szpak et al 2020	Szpak P, Millaire JF, Chapdelaine C, White CD, Longstaffe FJ. An integrated isotopic study of early intermediate period camelid husbandry in the Santa Valley, Perú. Environmental Archaeology. 2020;25(3):279-295.
--	2471	--	Ambassadorial	El Castillo de Huarmey	300-500 CE	early intermediate period	early	Moche	-8.94	-78.56	10	>500	coast	camelid	**	fiber	textile	-17.32	-16.02	7.78	9.08	34.9	11.2	3.62	Szpak et al 2020	Szpak P, Millaire JF, Chapdelaine C, White CD, Longstaffe FJ. An integrated isotopic study of early intermediate period camelid husbandry in the Santa Valley, Perú. Environmental Archaeology. 2020;25(3):279-295.
--	2437	--	Ambassadorial	El Castillo de Huarmey	300-500 CE	early intermediate period	early	Moche	-8.94	-78.56	10	>500	coast	camelid	adult	bone	phalanx 1	-16	-16	6.74	6.74	39.4	13.3	3.45	Szpak et al 2020	Szpak P, Millaire JF, Chapdelaine C, White CD, Longstaffe FJ. An integrated isotopic study of early intermediate period camelid husbandry in the Santa Valley, Perú. Environmental Archaeology. 2020;25(3):279-295.
--	2483	--	Ambassadorial	El Castillo de Huarmey	300-500 CE	early intermediate period	early	Moche	-8.94	-78.56	10	>500	coast	camelid	**	fiber	textile	-17.26	-15.96	9.03	10.33	34.1	11.2	3.57	Szpak et al 2020	Szpak P, Millaire JF, Chapdelaine C, White CD, Longstaffe FJ. An integrated isotopic study of early intermediate period camelid husbandry in the Santa Valley, Perú. Environmental Archaeology. 2020;25(3):279-295.
--	2475	--	Ambassadorial	El Castillo de Huarmey	300-500 CE	early intermediate period	early	Moche	-8.94	-78.56	10	>500	coast	camelid	**	fiber	textile	-17.21	-15.91	5.95	7.25	34.1	10.2	3.89	Szpak et al 2020	Szpak P, Millaire JF, Chapdelaine C, White CD, Longstaffe FJ. An integrated isotopic study of early intermediate period camelid husbandry in the Santa Valley, Perú. Environmental Archaeology. 2020;25(3):279-295.
--	2444	--	Ambassadorial	El Castillo de Huarmey	300-500 CE	early intermediate period	early	Moche	-8.94	-78.56	10	>500	coast	camelid	adult	bone	phalanx 1	-15.77	-15.77	9.52	9.52	26.2	8.2	3.73	Szpak et al 2020	Szpak P, Millaire JF, Chapdelaine C, White CD, Longstaffe FJ. An integrated isotopic study of early intermediate period camelid husbandry in the Santa Valley, Perú. Environmental Archaeology. 2020;25(3):279-295.
--	2435	--	Ambassadorial	El Castillo de Huarmey	300-500 CE	early intermediate period	early	Moche	-8.94	-78.56	10	>500	coast	camelid	adult	bone	phalanx 1	-15.72	-15.72	9.11	9.11	86.3	32.8	3.07	Szpak et al 2020	Szpak P, Millaire JF, Chapdelaine C, White CD, Longstaffe FJ. An integrated isotopic study of early intermediate period camelid husbandry in the Santa Valley, Perú. Environmental Archaeology. 2020;25(3):279-295.
--	2557	--	Civic-ceremonial	Guadalupito	500-600 CE	early intermediate period	early	Moche	-8.96	-78.62	50	>500	coast	camelid	**	fiber	textile	-17	-15.7	8.68	9.98	35.8	9.2	4.54	Szpak et al 2020	Szpak P, Millaire JF, Chapdelaine C, White CD, Longstaffe FJ. An integrated isotopic study of early intermediate period camelid husbandry in the Santa Valley, Perú. Environmental Archaeology. 2020;25(3):279-295.
--	12455*	--	Northern Terrace	El Castillo de Huarmey	300-500 CE	early intermediate period	early	Moche	-8.94	-78.56	10	>500	coast	camelid	**	fiber	hair	-16.97	-15.67	7.82	9.12	28.2	8.25	3.99	Szpak et al 2020	Szpak P, Millaire JF, Chapdelaine C, White CD, Longstaffe FJ. An integrated isotopic study of early intermediate period camelid husbandry in the Santa Valley, Perú. Environmental Archaeology. 2020;25(3):279-295.
--	2507	--	Ambassadorial	El Castillo de Huarmey	300-500 CE	early intermediate period	early	Moche	-8.94	-78.56	10	>500	coast	camelid	**	fiber	textile	-16.97	-15.67	7.3	8.6	38.7	12	3.77	Szpak et al 2020	Szpak P, Millaire JF, Chapdelaine C, White CD, Longstaffe FJ. An integrated isotopic study of early intermediate period camelid husbandry in the Santa Valley, Perú. Environmental Archaeology. 2020;25(3):279-295.
--	2416	--	Ambassadorial	El Castillo de Huarmey	300-500 CE	early intermediate period	early	Moche	-8.94	-78.56	10	>500	coast	camelid	adult	bone	phalanx 1	-15.62	-15.62	5.57	5.57	40.1	13.4	3.48	Szpak et al 2020	Szpak P, Millaire JF, Chapdelaine C, White CD, Longstaffe FJ. An integrated isotopic study of early intermediate period camelid husbandry in the Santa Valley, Perú. Environmental Archaeology. 2020;25(3):279-295.
--	2547	--	Civic-ceremonial	Guadalupito	500-600 CE	early intermediate period	early	Moche	-8.96	-78.62	50	>500	coast	camelid	**	fiber	textile	-16.91	-15.61	7.94	9.24	37.5	11.9	3.68	Szpak et al 2020	Szpak P, Millaire JF, Chapdelaine C, White CD, Longstaffe FJ. An integrated isotopic study of early intermediate period camelid husbandry in the Santa Valley, Perú. Environmental Archaeology. 2020;25(3):279-295.
--	2546	--	Civic-ceremonial	Guadalupito	500-600 CE	early intermediate period	early	Moche	-8.96	-78.62	50	>500	coast	camelid	**	fiber	textile	-16.9	-15.6	6.9	8.2	36.2	11.9	3.56	Szpak et al 2020	Szpak P, Millaire JF, Chapdelaine C, White CD, Longstaffe FJ. An integrated isotopic study of early intermediate period camelid husbandry in the Santa Valley, Perú. Environmental Archaeology. 2020;25(3):279-295.
--	2425	--	Ambassadorial	El Castillo de Huarmey	300-500 CE	early intermediate period	early	Moche	-8.94	-78.56	10	>500	coast	camelid	juvenile	bone	phalanx 1	-15.57	-15.57	6.85	6.85	42	15.3	3.21	Szpak et al 2020	Szpak P, Millaire JF, Chapdelaine C, White CD, Longstaffe FJ. An integrated isotopic study of early intermediate period camelid husbandry in the Santa Valley, Perú. Environmental Archaeology. 2020;25(3):279-295.
--	2472	--	Ambassadorial	El Castillo de Huarmey	300-500 CE	early intermediate period	early	Moche	-8.94	-78.56	10	>500	coast	camelid	**	fiber	textile	-16.87	-15.57	9.36	10.66	35.3	11	3.75	Szpak et al 2020	Szpak P, Millaire JF, Chapdelaine C, White CD, Longstaffe FJ. An integrated isotopic study of early intermediate period camelid husbandry in the Santa Valley, Perú. Environmental Archaeology. 2020;25(3):279-295.
--	2449	--	Ambassadorial	El Castillo de Huarmey	300-500 CE	early intermediate period	early	Moche	-8.94	-78.56	10	>500	coast	camelid	adult	bone	phalanx 1	-15.49	-15.49	10.26	10.26	41.6	13.8	3.52	Szpak et al 2020	Szpak P, Millaire JF, Chapdelaine C, White CD, Longstaffe FJ. An integrated isotopic study of early intermediate period camelid husbandry in the Santa Valley, Perú. Environmental Archaeology. 2020;25(3):279-295.
--	2560	--	Residential	Guadalupito	500-600 CE	early intermediate period	early	Moche	-8.96	-78.62	50	>500	coast	camelid	**	fiber	textile	-16.52	-15.22	6.82	8.12	36.4	11.3	3.75	Szpak et al 2020	Szpak P, Millaire JF, Chapdelaine C, White CD, Longstaffe FJ. An integrated isotopic study of early intermediate period camelid husbandry in the Santa Valley, Perú. Environmental Archaeology. 2020;25(3):279-295.
--	2563	--	Residential	Guadalupito	500-600 CE	early intermediate period	early	Moche	-8.96	-78.62	50	>500	coast	camelid	**	fiber	textile	-16.51	-15.21	8.33	9.63	37.3	12.3	3.55	Szpak et al 2020	Szpak P, Millaire JF, Chapdelaine C, White CD, Longstaffe FJ. An integrated isotopic study of early intermediate period camelid husbandry in the Santa Valley, Perú. Environmental Archaeology. 2020;25(3):279-295.
--	2397	--	Ambassadorial	El Castillo de Huarmey	300-500 CE	early intermediate period	early	Moche	-8.94	-78.56	10	>500	coast	camelid	adult	bone	phalanx 1	-15.1	-15.1	8.32	8.32	40.6	13.3	3.56	Szpak et al 2020	Szpak P, Millaire JF, Chapdelaine C, White CD, Longstaffe FJ. An integrated isotopic study of early intermediate period camelid husbandry in the Santa Valley, Perú. Environmental Archaeology. 2020;25(3):279-295.
--	2541	--	Civic-ceremonial	Guadalupito	500-600 CE	early intermediate period	early	Moche	-8.96	-78.62	50	>500	coast	camelid	**	fiber	textile	-16.39	-15.09	8.98	10.28	37.9	12.9	3.43	Szpak et al 2020	Szpak P, Millaire JF, Chapdelaine C, White CD, Longstaffe FJ. An integrated isotopic study of early intermediate period camelid husbandry in the Santa Valley, Perú. Environmental Archaeology. 2020;25(3):279-295.
--	12411*	--	Northern Terrace	El Castillo de Huarmey	300-500 CE	early intermediate period	early	Moche	-8.94	-78.56	10	>500	coast	camelid	**	fiber	hair	-16.25	-14.95	8.83	10.13	34.25	10.9	3.66	Szpak et al 2020	Szpak P, Millaire JF, Chapdelaine C, White CD, Longstaffe FJ. An integrated isotopic study of early intermediate period camelid husbandry in the Santa Valley, Perú. Environmental Archaeology. 2020;25(3):279-295.
--	12398*	--	Northern Terrace	El Castillo de Huarmey	300-500 CE	early intermediate period	early	Moche	-8.94	-78.56	10	>500	coast	camelid	**	fiber	hair	-16.24	-14.94	5.7	7	30.45	9.05	3.94	Szpak et al 2020	Szpak P, Millaire JF, Chapdelaine C, White CD, Longstaffe FJ. An integrated isotopic study of early intermediate period camelid husbandry in the Santa Valley, Perú. Environmental Archaeology. 2020;25(3):279-295.
--	12458*	--	Northern Terrace	El Castillo de Huarmey	300-500 CE	early intermediate period	early	Moche	-8.94	-78.56	10	>500	coast	camelid	**	fiber	hair	-16.23	-14.93	7.88	9.18	37.95	12	3.7	Szpak et al 2020	Szpak P, Millaire JF, Chapdelaine C, White CD, Longstaffe FJ. An integrated isotopic study of early intermediate period camelid husbandry in the Santa Valley, Perú. Environmental Archaeology. 2020;25(3):279-295.
--	2513	--	Ambassadorial	El Castillo de Huarmey	300-500 CE	early intermediate period	early	Moche	-8.94	-78.56	10	>500	coast	camelid	**	fiber	textile	-16.22	-14.92	9.65	10.95	36	11	3.82	Szpak et al 2020	Szpak P, Millaire JF, Chapdelaine C, White CD, Longstaffe FJ. An integrated isotopic study of early intermediate period camelid husbandry in the Santa Valley, Perú. Environmental Archaeology. 2020;25(3):279-295.
--	2555	--	Civic-ceremonial	Guadalupito	500-600 CE	early intermediate period	early	Moche	-8.96	-78.62	50	>500	coast	camelid	**	fiber	textile	-16.2	-14.9	8.52	9.82	35.4	11.4	3.63	Szpak et al 2020	Szpak P, Millaire JF, Chapdelaine C, White CD, Longstaffe FJ. An integrated isotopic study of early intermediate period camelid husbandry in the Santa Valley, Perú. Environmental Archaeology. 2020;25(3):279-295.
--	2552	--	Civic-ceremonial	Guadalupito	500-600 CE	early intermediate period	early	Moche	-8.96	-78.62	50	>500	coast	camelid	**	fiber	textile	-16.15	-14.85	7.32	8.62	36.1	11.7	3.61	Szpak et al 2020	Szpak P, Millaire JF, Chapdelaine C, White CD, Longstaffe FJ. An integrated isotopic study of early intermediate period camelid husbandry in the Santa Valley, Perú. Environmental Archaeology. 2020;25(3):279-295.
--	2405	--	Ambassadorial	El Castillo de Huarmey	300-500 CE	early intermediate period	early	Moche	-8.94	-78.56	10	>500	coast	camelid	adult	bone	phalanx 1	-14.76	-14.76	8.04	8.04	37.9	12.2	3.61	Szpak et al 2020	Szpak P, Millaire JF, Chapdelaine C, White CD, Longstaffe FJ. An integrated isotopic study of early intermediate period camelid husbandry in the Santa Valley, Perú. Environmental Archaeology. 2020;25(3):279-295.
--	12416*	--	Northern Terrace	El Castillo de Huarmey	300-500 CE	early intermediate period	early	Moche	-8.94	-78.56	10	>500	coast	camelid	**	fiber	hair	-16.05	-14.75	9.99	11.29	36.7	12	3.58	Szpak et al 2020	Szpak P, Millaire JF, Chapdelaine C, White CD, Longstaffe FJ. An integrated isotopic study of early intermediate period camelid husbandry in the Santa Valley, Perú. Environmental Archaeology. 2020;25(3):279-295.
--	2415	--	Ambassadorial	El Castillo de Huarmey	300-500 CE	early intermediate period	early	Moche	-8.94	-78.56	10	>500	coast	camelid	adult	bone	phalanx 1	-14.74	-14.74	5.03	5.03	40.1	14.3	3.26	Szpak et al 2020	Szpak P, Millaire JF, Chapdelaine C, White CD, Longstaffe FJ. An integrated isotopic study of early intermediate period camelid husbandry in the Santa Valley, Perú. Environmental Archaeology. 2020;25(3):279-295.
--	2490	--	Ambassadorial	El Castillo de Huarmey	300-500 CE	early intermediate period	early	Moche	-8.94	-78.56	10	>500	coast	camelid	**	fiber	textile	-16.03	-14.73	5.96	7.26	37.8	12.4	3.57	Szpak et al 2020	Szpak P, Millaire JF, Chapdelaine C, White CD, Longstaffe FJ. An integrated isotopic study of early intermediate period camelid husbandry in the Santa Valley, Perú. Environmental Archaeology. 2020;25(3):279-295.
--	2540	--	Civic-ceremonial	Guadalupito	500-600 CE	early intermediate period	early	Moche	-8.96	-78.62	50	>500	coast	camelid	**	fiber	textile	-15.99	-14.69	7.36	8.66	37.2	12.5	3.48	Szpak et al 2020	Szpak P, Millaire JF, Chapdelaine C, White CD, Longstaffe FJ. An integrated isotopic study of early intermediate period camelid husbandry in the Santa Valley, Perú. Environmental Archaeology. 2020;25(3):279-295.
--	2404	--	Ambassadorial	El Castillo de Huarmey	300-500 CE	early intermediate period	early	Moche	-8.94	-78.56	10	>500	coast	camelid	adult	bone	phalanx 1	-14.67	-14.67	5.59	5.59	45.7	15.7	3.4	Szpak et al 2020	Szpak P, Millaire JF, Chapdelaine C, White CD, Longstaffe FJ. An integrated isotopic study of early intermediate period camelid husbandry in the Santa Valley, Perú. Environmental Archaeology. 2020;25(3):279-295.
--	2572	--	Residential	Guadalupito	500-600 CE	early intermediate period	early	Moche	-8.96	-78.62	50	>500	coast	camelid	**	fiber	textile	-15.95	-14.65	9.23	10.53	33.5	10.2	3.82	Szpak et al 2020	Szpak P, Millaire JF, Chapdelaine C, White CD, Longstaffe FJ. An integrated isotopic study of early intermediate period camelid husbandry in the Santa Valley, Perú. Environmental Archaeology. 2020;25(3):279-295.
--	12465*	--	Northern Terrace	El Castillo de Huarmey	300-500 CE	early intermediate period	early	Moche	-8.94	-78.56	10	>500	coast	camelid	**	fiber	hair	-15.92	-14.62	6.71	8.01	34.65	11.35	3.57	Szpak et al 2020	Szpak P, Millaire JF, Chapdelaine C, White CD, Longstaffe FJ. An integrated isotopic study of early intermediate period camelid husbandry in the Santa Valley, Perú. Environmental Archaeology. 2020;25(3):279-295.
--	2470	--	Ambassadorial	El Castillo de Huarmey	300-500 CE	early intermediate period	early	Moche	-8.94	-78.56	10	>500	coast	camelid	**	fiber	textile	-15.9	-14.6	5.62	6.92	31.9	9.8	3.8	Szpak et al 2020	Szpak P, Millaire JF, Chapdelaine C, White CD, Longstaffe FJ. An integrated isotopic study of early intermediate period camelid husbandry in the Santa Valley, Perú. Environmental Archaeology. 2020;25(3):279-295.
--	2486	--	Ambassadorial	El Castillo de Huarmey	300-500 CE	early intermediate period	early	Moche	-8.94	-78.56	10	>500	coast	camelid	**	fiber	textile	-15.88	-14.58	5.94	7.24	35.7	11.7	3.57	Szpak et al 2020	Szpak P, Millaire JF, Chapdelaine C, White CD, Longstaffe FJ. An integrated isotopic study of early intermediate period camelid husbandry in the Santa Valley, Perú. Environmental Archaeology. 2020;25(3):279-295.
--	2506	--	Ambassadorial	El Castillo de Huarmey	300-500 CE	early intermediate period	early	Moche	-8.94	-78.56	10	>500	coast	camelid	**	fiber	textile	-15.88	-14.58	8.31	9.61	36.7	11.6	3.69	Szpak et al 2020	Szpak P, Millaire JF, Chapdelaine C, White CD, Longstaffe FJ. An integrated isotopic study of early intermediate period camelid husbandry in the Santa Valley, Perú. Environmental Archaeology. 2020;25(3):279-295.
--	2542	--	Civic-ceremonial	Guadalupito	500-600 CE	early intermediate period	early	Moche	-8.96	-78.62	50	>500	coast	camelid	**	fiber	textile	-15.87	-14.57	8.67	9.97	37.9	12.3	3.58	Szpak et al 2020	Szpak P, Millaire JF, Chapdelaine C, White CD, Longstaffe FJ. An integrated isotopic study of early intermediate period camelid husbandry in the Santa Valley, Perú. Environmental Archaeology. 2020;25(3):279-295.
--	2553	--	Civic-ceremonial	Guadalupito	500-600 CE	early intermediate period	early	Moche	-8.96	-78.62	50	>500	coast	camelid	**	fiber	textile	-15.85	-14.55	6.75	8.05	34.9	11.2	3.62	Szpak et al 2020	Szpak P, Millaire JF, Chapdelaine C, White CD, Longstaffe FJ. An integrated isotopic study of early intermediate period camelid husbandry in the Santa Valley, Perú. Environmental Archaeology. 2020;25(3):279-295.
--	2410	--	Ambassadorial	El Castillo de Huarmey	300-500 CE	early intermediate period	early	Moche	-8.94	-78.56	10	>500	coast	camelid	adult	bone	phalanx 1	-14.41	-14.41	6.91	6.91	40.1	14.7	3.19	Szpak et al 2020	Szpak P, Millaire JF, Chapdelaine C, White CD, Longstaffe FJ. An integrated isotopic study of early intermediate period camelid husbandry in the Santa Valley, Perú. Environmental Archaeology. 2020;25(3):279-295.
--	2559	--	Civic-ceremonial	Guadalupito	500-600 CE	early intermediate period	early	Moche	-8.96	-78.62	50	>500	coast	camelid	**	fiber	textile	-15.7	-14.4	7.14	8.44	36.5	11.9	3.57	Szpak et al 2020	Szpak P, Millaire JF, Chapdelaine C, White CD, Longstaffe FJ. An integrated isotopic study of early intermediate period camelid husbandry in the Santa Valley, Perú. Environmental Archaeology. 2020;25(3):279-295.
--	2561	--	Residential	Guadalupito	500-600 CE	early intermediate period	early	Moche	-8.96	-78.62	50	>500	coast	camelid	**	fiber	textile	-15.68	-14.38	7.81	9.11	35	11	3.71	Szpak et al 2020	Szpak P, Millaire JF, Chapdelaine C, White CD, Longstaffe FJ. An integrated isotopic study of early intermediate period camelid husbandry in the Santa Valley, Perú. Environmental Archaeology. 2020;25(3):279-295.
--	2581	--	Residential	Guadalupito	500-600 CE	early intermediate period	early	Moche	-8.96	-78.62	50	>500	coast	camelid	juvenile	bone	phalanx 1	-14.36	-14.36	9.3	9.3	39.1	14.1	3.23	Szpak et al 2020	Szpak P, Millaire JF, Chapdelaine C, White CD, Longstaffe FJ. An integrated isotopic study of early intermediate period camelid husbandry in the Santa Valley, Perú. Environmental Archaeology. 2020;25(3):279-295.
--	2567	--	Civic-ceremonial	Guadalupito	500-600 CE	early intermediate period	early	Moche	-8.96	-78.62	50	>500	coast	camelid	**	fiber	textile	-15.65	-14.35	8.43	9.73	34.7	11.9	3.39	Szpak et al 2020	Szpak P, Millaire JF, Chapdelaine C, White CD, Longstaffe FJ. An integrated isotopic study of early intermediate period camelid husbandry in the Santa Valley, Perú. Environmental Archaeology. 2020;25(3):279-295.
--	2509	--	Ambassadorial	El Castillo de Huarmey	300-500 CE	early intermediate period	early	Moche	-8.94	-78.56	10	>500	coast	camelid	**	fiber	textile	-15.57	-14.27	8.12	9.42	36.5	11.3	3.78	Szpak et al 2020	Szpak P, Millaire JF, Chapdelaine C, White CD, Longstaffe FJ. An integrated isotopic study of early intermediate period camelid husbandry in the Santa Valley, Perú. Environmental Archaeology. 2020;25(3):279-295.
--	2534	--	--	GUAD-88	300-500 CE	early intermediate period	early	Moche	-8.94	-78.56	50	>500	coast	camelid	**	fiber	textile	-15.54	-14.24	10.62	11.92	37	11.9	3.62	Szpak et al 2020	Szpak P, Millaire JF, Chapdelaine C, White CD, Longstaffe FJ. An integrated isotopic study of early intermediate period camelid husbandry in the Santa Valley, Perú. Environmental Archaeology. 2020;25(3):279-295.
--	2482	--	Ambassadorial	El Castillo de Huarmey	300-500 CE	early intermediate period	early	Moche	-8.94	-78.56	10	>500	coast	camelid	**	fiber	textile	-15.49	-14.19	6.47	7.77	41.3	13	3.71	Szpak et al 2020	Szpak P, Millaire JF, Chapdelaine C, White CD, Longstaffe FJ. An integrated isotopic study of early intermediate period camelid husbandry in the Santa Valley, Perú. Environmental Archaeology. 2020;25(3):279-295.
--	2487	--	Ambassadorial	El Castillo de Huarmey	300-500 CE	early intermediate period	early	Moche	-8.94	-78.56	10	>500	coast	camelid	**	fiber	textile	-15.48	-14.18	12.72	14.02	36.6	12.1	3.53	Szpak et al 2020	Szpak P, Millaire JF, Chapdelaine C, White CD, Longstaffe FJ. An integrated isotopic study of early intermediate period camelid husbandry in the Santa Valley, Perú. Environmental Archaeology. 2020;25(3):279-295.
--	12457*	--	Northern Terrace	El Castillo de Huarmey	300-500 CE	early intermediate period	early	Moche	-8.94	-78.56	10	>500	coast	camelid	**	fiber	hair	-15.46	-14.16	8.02	9.32	26.95	8.2	3.82	Szpak et al 2020	Szpak P, Millaire JF, Chapdelaine C, White CD, Longstaffe FJ. An integrated isotopic study of early intermediate period camelid husbandry in the Santa Valley, Perú. Environmental Archaeology. 2020;25(3):279-295.
--	12419	--	Northern Terrace	El Castillo de Huarmey	300-500 CE	early intermediate period	early	Moche	-8.94	-78.56	10	>500	coast	camelid	**	fiber	hair	-15.42	-14.12	7.8	9.1	39.1	12.3	3.7	Szpak et al 2020	Szpak P, Millaire JF, Chapdelaine C, White CD, Longstaffe FJ. An integrated isotopic study of early intermediate period camelid husbandry in the Santa Valley, Perú. Environmental Archaeology. 2020;25(3):279-295.
--	12466*	--	Northern Terrace	El Castillo de Huarmey	300-500 CE	early intermediate period	early	Moche	-8.94	-78.56	10	>500	coast	camelid	**	fiber	hair	-15.32	-14.02	10.32	11.62	25.45	8.55	3.47	Szpak et al 2020	Szpak P, Millaire JF, Chapdelaine C, White CD, Longstaffe FJ. An integrated isotopic study of early intermediate period camelid husbandry in the Santa Valley, Perú. Environmental Archaeology. 2020;25(3):279-295.
--	2564	--	Residential	Guadalupito	500-600 CE	early intermediate period	early	Moche	-8.96	-78.62	50	>500	coast	camelid	**	fiber	textile	-15.32	-14.02	10.37	11.67	35.1	11	3.71	Szpak et al 2020	Szpak P, Millaire JF, Chapdelaine C, White CD, Longstaffe FJ. An integrated isotopic study of early intermediate period camelid husbandry in the Santa Valley, Perú. Environmental Archaeology. 2020;25(3):279-295.
--	2433	--	Ambassadorial	El Castillo de Huarmey	300-500 CE	early intermediate period	early	Moche	-8.94	-78.56	10	>500	coast	camelid	adult	bone	phalanx 1	-14.01	-14.01	7.69	7.69	41.3	15.2	3.17	Szpak et al 2020	Szpak P, Millaire JF, Chapdelaine C, White CD, Longstaffe FJ. An integrated isotopic study of early intermediate period camelid husbandry in the Santa Valley, Perú. Environmental Archaeology. 2020;25(3):279-295.
--	2527	--	Ambassadorial	El Castillo de Huarmey	300-500 CE	early intermediate period	early	Moche	-8.94	-78.56	10	>500	coast	camelid	**	fiber	textile	-15.26	-13.96	8.19	9.49	37.8	12.3	3.57	Szpak et al 2020	Szpak P, Millaire JF, Chapdelaine C, White CD, Longstaffe FJ. An integrated isotopic study of early intermediate period camelid husbandry in the Santa Valley, Perú. Environmental Archaeology. 2020;25(3):279-295.
--	2473	--	Ambassadorial	El Castillo de Huarmey	300-500 CE	early intermediate period	early	Moche	-8.94	-78.56	10	>500	coast	camelid	**	fiber	textile	-15.25	-13.95	6.46	7.76	47.7	15.7	3.54	Szpak et al 2020	Szpak P, Millaire JF, Chapdelaine C, White CD, Longstaffe FJ. An integrated isotopic study of early intermediate period camelid husbandry in the Santa Valley, Perú. Environmental Archaeology. 2020;25(3):279-295.
--	2512	--	Ambassadorial	El Castillo de Huarmey	300-500 CE	early intermediate period	early	Moche	-8.94	-78.56	10	>500	coast	camelid	**	fiber	textile	-15.23	-13.93	8.36	9.66	33.1	10.1	3.82	Szpak et al 2020	Szpak P, Millaire JF, Chapdelaine C, White CD, Longstaffe FJ. An integrated isotopic study of early intermediate period camelid husbandry in the Santa Valley, Perú. Environmental Archaeology. 2020;25(3):279-295.
--	12459*	--	Northern Terrace	El Castillo de Huarmey	300-500 CE	early intermediate period	early	Moche	-8.94	-78.56	10	>500	coast	camelid	**	fiber	hair	-15.2	-13.9	6.26	7.56	37.28	12.36	3.52	Szpak et al 2020	Szpak P, Millaire JF, Chapdelaine C, White CD, Longstaffe FJ. An integrated isotopic study of early intermediate period camelid husbandry in the Santa Valley, Perú. Environmental Archaeology. 2020;25(3):279-295.
--	2469	--	Ambassadorial	El Castillo de Huarmey	300-500 CE	early intermediate period	early	Moche	-8.94	-78.56	10	>500	coast	camelid	**	fiber	textile	-15.17	-13.87	5.4	6.7	33.4	9.9	3.92	Szpak et al 2020	Szpak P, Millaire JF, Chapdelaine C, White CD, Longstaffe FJ. An integrated isotopic study of early intermediate period camelid husbandry in the Santa Valley, Perú. Environmental Archaeology. 2020;25(3):279-295.
--	12468*	--	Northern Terrace	El Castillo de Huarmey	300-500 CE	early intermediate period	early	Moche	-8.94	-78.56	10	>500	coast	camelid	**	fiber	hair	-15.16	-13.86	8.5	9.8	37.35	12.63	3.45	Szpak et al 2020	Szpak P, Millaire JF, Chapdelaine C, White CD, Longstaffe FJ. An integrated isotopic study of early intermediate period camelid husbandry in the Santa Valley, Perú. Environmental Archaeology. 2020;25(3):279-295.
--	2562	--	Residential	Guadalupito	500-600 CE	early intermediate period	early	Moche	-8.96	-78.62	50	>500	coast	camelid	**	fiber	textile	-15.11	-13.81	8.15	9.45	36.7	11.8	3.64	Szpak et al 2020	Szpak P, Millaire JF, Chapdelaine C, White CD, Longstaffe FJ. An integrated isotopic study of early intermediate period camelid husbandry in the Santa Valley, Perú. Environmental Archaeology. 2020;25(3):279-295.
--	12454*	--	Northern Terrace	El Castillo de Huarmey	300-500 CE	early intermediate period	early	Moche	-8.94	-78.56	10	>500	coast	camelid	**	fiber	hair	-15.09	-13.79	5.93	7.23	33.35	10.58	3.69	Szpak et al 2020	Szpak P, Millaire JF, Chapdelaine C, White CD, Longstaffe FJ. An integrated isotopic study of early intermediate period camelid husbandry in the Santa Valley, Perú. Environmental Archaeology. 2020;25(3):279-295.
--	2508	--	Ambassadorial	El Castillo de Huarmey	300-500 CE	early intermediate period	early	Moche	-8.94	-78.56	10	>500	coast	camelid	**	fiber	textile	-15.09	-13.79	6.37	7.67	36.6	11.7	3.67	Szpak et al 2020	Szpak P, Millaire JF, Chapdelaine C, White CD, Longstaffe FJ. An integrated isotopic study of early intermediate period camelid husbandry in the Santa Valley, Perú. Environmental Archaeology. 2020;25(3):279-295.
--	2510	--	Ambassadorial	El Castillo de Huarmey	300-500 CE	early intermediate period	early	Moche	-8.94	-78.56	10	>500	coast	camelid	**	fiber	textile	-15.07	-13.77	8.25	9.55	37.4	12	3.64	Szpak et al 2020	Szpak P, Millaire JF, Chapdelaine C, White CD, Longstaffe FJ. An integrated isotopic study of early intermediate period camelid husbandry in the Santa Valley, Perú. Environmental Archaeology. 2020;25(3):279-295.
--	2399	--	Ambassadorial	El Castillo de Huarmey	300-500 CE	early intermediate period	early	Moche	-8.94	-78.56	10	>500	coast	camelid	adult	bone	phalanx 1	-13.76	-13.76	7	7	39.7	13.4	3.45	Szpak et al 2020	Szpak P, Millaire JF, Chapdelaine C, White CD, Longstaffe FJ. An integrated isotopic study of early intermediate period camelid husbandry in the Santa Valley, Perú. Environmental Archaeology. 2020;25(3):279-295.
--	2428	--	Ambassadorial	El Castillo de Huarmey	300-500 CE	early intermediate period	early	Moche	-8.94	-78.56	10	>500	coast	camelid	adult	bone	phalanx 1	-13.71	-13.71	7.14	7.14	49.5	17	3.4	Szpak et al 2020	Szpak P, Millaire JF, Chapdelaine C, White CD, Longstaffe FJ. An integrated isotopic study of early intermediate period camelid husbandry in the Santa Valley, Perú. Environmental Archaeology. 2020;25(3):279-295.
--	2439	--	Ambassadorial	El Castillo de Huarmey	300-500 CE	early intermediate period	early	Moche	-8.94	-78.56	10	>500	coast	camelid	adult	bone	phalanx 1	-13.61	-13.61	6.03	6.03	40.4	13.6	3.46	Szpak et al 2020	Szpak P, Millaire JF, Chapdelaine C, White CD, Longstaffe FJ. An integrated isotopic study of early intermediate period camelid husbandry in the Santa Valley, Perú. Environmental Archaeology. 2020;25(3):279-295.
--	2478	--	Ambassadorial	El Castillo de Huarmey	300-500 CE	early intermediate period	early	Moche	-8.94	-78.56	10	>500	coast	camelid	**	fiber	textile	-14.74	-13.44	6.36	7.66	33.9	6.4	6.19	Szpak et al 2020	Szpak P, Millaire JF, Chapdelaine C, White CD, Longstaffe FJ. An integrated isotopic study of early intermediate period camelid husbandry in the Santa Valley, Perú. Environmental Archaeology. 2020;25(3):279-295.
--	2579	--	Residential	Guadalupito	500-600 CE	early intermediate period	early	Moche	-8.96	-78.62	50	>500	coast	camelid	adult	bone	phalanx 1	-13.42	-13.42	7.38	7.38	37.1	13.3	3.26	Szpak et al 2020	Szpak P, Millaire JF, Chapdelaine C, White CD, Longstaffe FJ. An integrated isotopic study of early intermediate period camelid husbandry in the Santa Valley, Perú. Environmental Archaeology. 2020;25(3):279-295.
--	12408*	--	Northern Terrace	El Castillo de Huarmey	300-500 CE	early intermediate period	early	Moche	-8.94	-78.56	10	>500	coast	camelid	**	fiber	hair	-14.71	-13.41	10	11.3	35.8	11.57	3.61	Szpak et al 2020	Szpak P, Millaire JF, Chapdelaine C, White CD, Longstaffe FJ. An integrated isotopic study of early intermediate period camelid husbandry in the Santa Valley, Perú. Environmental Archaeology. 2020;25(3):279-295.
--	2481	--	Ambassadorial	El Castillo de Huarmey	300-500 CE	early intermediate period	early	Moche	-8.94	-78.56	10	>500	coast	camelid	**	fiber	textile	-14.63	-13.33	8.65	9.95	38.6	12.1	3.73	Szpak et al 2020	Szpak P, Millaire JF, Chapdelaine C, White CD, Longstaffe FJ. An integrated isotopic study of early intermediate period camelid husbandry in the Santa Valley, Perú. Environmental Archaeology. 2020;25(3):279-295.
--	12463*	--	Northern Terrace	El Castillo de Huarmey	300-500 CE	early intermediate period	early	Moche	-8.94	-78.56	10	>500	coast	camelid	**	fiber	hair	-14.58	-13.28	10.8	12.1	36.8	11.87	3.62	Szpak et al 2020	Szpak P, Millaire JF, Chapdelaine C, White CD, Longstaffe FJ. An integrated isotopic study of early intermediate period camelid husbandry in the Santa Valley, Perú. Environmental Archaeology. 2020;25(3):279-295.
--	2558	--	Civic-ceremonial	Guadalupito	500-600 CE	early intermediate period	early	Moche	-8.96	-78.62	50	>500	coast	camelid	**	fiber	textile	-14.57	-13.27	10.53	11.83	37.7	12.2	3.6	Szpak et al 2020	Szpak P, Millaire JF, Chapdelaine C, White CD, Longstaffe FJ. An integrated isotopic study of early intermediate period camelid husbandry in the Santa Valley, Perú. Environmental Archaeology. 2020;25(3):279-295.
--	2519	--	Ambassadorial	El Castillo de Huarmey	300-500 CE	early intermediate period	early	Moche	-8.94	-78.56	10	>500	coast	camelid	**	fiber	textile	-14.52	-13.22	7.2	8.5	32.3	10.5	3.59	Szpak et al 2020	Szpak P, Millaire JF, Chapdelaine C, White CD, Longstaffe FJ. An integrated isotopic study of early intermediate period camelid husbandry in the Santa Valley, Perú. Environmental Archaeology. 2020;25(3):279-295.
--	2505	--	Ambassadorial	El Castillo de Huarmey	300-500 CE	early intermediate period	early	Moche	-8.94	-78.56	10	>500	coast	camelid	**	fiber	textile	-14.51	-13.21	5.32	6.62	38	12.2	3.64	Szpak et al 2020	Szpak P, Millaire JF, Chapdelaine C, White CD, Longstaffe FJ. An integrated isotopic study of early intermediate period camelid husbandry in the Santa Valley, Perú. Environmental Archaeology. 2020;25(3):279-295.
--	2434	--	Ambassadorial	El Castillo de Huarmey	300-500 CE	early intermediate period	early	Moche	-8.94	-78.56	10	>500	coast	camelid	adult	bone	phalanx 1	-13.15	-13.15	7.46	7.46	33.3	11.2	3.46	Szpak et al 2020	Szpak P, Millaire JF, Chapdelaine C, White CD, Longstaffe FJ. An integrated isotopic study of early intermediate period camelid husbandry in the Santa Valley, Perú. Environmental Archaeology. 2020;25(3):279-295.
--	2401	--	Ambassadorial	El Castillo de Huarmey	300-500 CE	early intermediate period	early	Moche	-8.94	-78.56	10	>500	coast	camelid	adult	bone	phalanx 1	-13.05	-13.05	8.27	8.27	39.1	14.2	3.22	Szpak et al 2020	Szpak P, Millaire JF, Chapdelaine C, White CD, Longstaffe FJ. An integrated isotopic study of early intermediate period camelid husbandry in the Santa Valley, Perú. Environmental Archaeology. 2020;25(3):279-295.
--	2440	--	Ambassadorial	El Castillo de Huarmey	300-500 CE	early intermediate period	early	Moche	-8.94	-78.56	10	>500	coast	camelid	adult	bone	phalanx 1	-13.04	-13.04	9.35	9.35	40.4	14.7	3.22	Szpak et al 2020	Szpak P, Millaire JF, Chapdelaine C, White CD, Longstaffe FJ. An integrated isotopic study of early intermediate period camelid husbandry in the Santa Valley, Perú. Environmental Archaeology. 2020;25(3):279-295.
--	2504	--	Ambassadorial	El Castillo de Huarmey	300-500 CE	early intermediate period	early	Moche	-8.94	-78.56	10	>500	coast	camelid	**	fiber	textile	-14.34	-13.04	5.68	6.98	36	11.5	3.65	Szpak et al 2020	Szpak P, Millaire JF, Chapdelaine C, White CD, Longstaffe FJ. An integrated isotopic study of early intermediate period camelid husbandry in the Santa Valley, Perú. Environmental Archaeology. 2020;25(3):279-295.
--	2409	--	Ambassadorial	El Castillo de Huarmey	300-500 CE	early intermediate period	early	Moche	-8.94	-78.56	10	>500	coast	camelid	adult	bone	phalanx 1	-12.79	-12.79	9.07	9.07	38.9	13.1	3.45	Szpak et al 2020	Szpak P, Millaire JF, Chapdelaine C, White CD, Longstaffe FJ. An integrated isotopic study of early intermediate period camelid husbandry in the Santa Valley, Perú. Environmental Archaeology. 2020;25(3):279-295.
--	2443	--	Ambassadorial	El Castillo de Huarmey	300-500 CE	early intermediate period	early	Moche	-8.94	-78.56	10	>500	coast	camelid	adult	bone	phalanx 1	-12.77	-12.77	7.99	7.99	34	11.6	3.4	Szpak et al 2020	Szpak P, Millaire JF, Chapdelaine C, White CD, Longstaffe FJ. An integrated isotopic study of early intermediate period camelid husbandry in the Santa Valley, Perú. Environmental Archaeology. 2020;25(3):279-295.
--	2511	--	Ambassadorial	El Castillo de Huarmey	300-500 CE	early intermediate period	early	Moche	-8.94	-78.56	10	>500	coast	camelid	**	fiber	textile	-13.9	-12.6	7.98	9.28	35.2	11.1	3.69	Szpak et al 2020	Szpak P, Millaire JF, Chapdelaine C, White CD, Longstaffe FJ. An integrated isotopic study of early intermediate period camelid husbandry in the Santa Valley, Perú. Environmental Archaeology. 2020;25(3):279-295.
--	2494	--	Ambassadorial	El Castillo de Huarmey	300-500 CE	early intermediate period	early	Moche	-8.94	-78.56	10	>500	coast	camelid	**	fiber	textile	-13.8	-12.5	8.96	10.26	39	12.6	3.63	Szpak et al 2020	Szpak P, Millaire JF, Chapdelaine C, White CD, Longstaffe FJ. An integrated isotopic study of early intermediate period camelid husbandry in the Santa Valley, Perú. Environmental Archaeology. 2020;25(3):279-295.
--	2446	--	Ambassadorial	El Castillo de Huarmey	300-500 CE	early intermediate period	early	Moche	-8.94	-78.56	10	>500	coast	camelid	adult	bone	phalanx 1	-12.45	-12.45	9.81	9.81	40.4	13.5	3.49	Szpak et al 2020	Szpak P, Millaire JF, Chapdelaine C, White CD, Longstaffe FJ. An integrated isotopic study of early intermediate period camelid husbandry in the Santa Valley, Perú. Environmental Archaeology. 2020;25(3):279-295.
--	2580	--	Residential	Guadalupito	500-600 CE	early intermediate period	early	Moche	-8.96	-78.62	50	>500	coast	camelid	adult	bone	phalanx 1	-12.42	-12.42	5.16	5.16	41	15.1	3.18	Szpak et al 2020	Szpak P, Millaire JF, Chapdelaine C, White CD, Longstaffe FJ. An integrated isotopic study of early intermediate period camelid husbandry in the Santa Valley, Perú. Environmental Archaeology. 2020;25(3):279-295.
--	2411	--	Ambassadorial	El Castillo de Huarmey	300-500 CE	early intermediate period	early	Moche	-8.94	-78.56	10	>500	coast	camelid	adult	bone	phalanx 1	-12.37	-12.37	6.67	6.67	41.7	14.1	3.46	Szpak et al 2020	Szpak P, Millaire JF, Chapdelaine C, White CD, Longstaffe FJ. An integrated isotopic study of early intermediate period camelid husbandry in the Santa Valley, Perú. Environmental Archaeology. 2020;25(3):279-295.
--	2442	--	Ambassadorial	El Castillo de Huarmey	300-500 CE	early intermediate period	early	Moche	-8.94	-78.56	10	>500	coast	camelid	adult	bone	phalanx 1	-12.31	-12.31	7.24	7.24	38.7	13.9	3.24	Szpak et al 2020	Szpak P, Millaire JF, Chapdelaine C, White CD, Longstaffe FJ. An integrated isotopic study of early intermediate period camelid husbandry in the Santa Valley, Perú. Environmental Archaeology. 2020;25(3):279-295.
--	2517	--	Ambassadorial	El Castillo de Huarmey	300-500 CE	early intermediate period	early	Moche	-8.94	-78.56	10	>500	coast	camelid	**	fiber	textile	-13.28	-11.98	10.33	11.63	39.3	12.6	3.63	Szpak et al 2020	Szpak P, Millaire JF, Chapdelaine C, White CD, Longstaffe FJ. An integrated isotopic study of early intermediate period camelid husbandry in the Santa Valley, Perú. Environmental Archaeology. 2020;25(3):279-295.
--	2408	--	Ambassadorial	El Castillo de Huarmey	300-500 CE	early intermediate period	early	Moche	-8.94	-78.56	10	>500	coast	camelid	adult	bone	phalanx 1	-11.84	-11.84	4.93	4.93	37.7	13.7	3.22	Szpak et al 2020	Szpak P, Millaire JF, Chapdelaine C, White CD, Longstaffe FJ. An integrated isotopic study of early intermediate period camelid husbandry in the Santa Valley, Perú. Environmental Archaeology. 2020;25(3):279-295.
--	12460*	--	Northern Terrace	El Castillo de Huarmey	300-500 CE	early intermediate period	early	Moche	-8.94	-78.56	10	>500	coast	camelid	**	fiber	hair	-13.13	-11.83	9.28	10.58	32.57	10.17	3.74	Szpak et al 2020	Szpak P, Millaire JF, Chapdelaine C, White CD, Longstaffe FJ. An integrated isotopic study of early intermediate period camelid husbandry in the Santa Valley, Perú. Environmental Archaeology. 2020;25(3):279-295.
--	2441	--	Ambassadorial	El Castillo de Huarmey	300-500 CE	early intermediate period	early	Moche	-8.94	-78.56	10	>500	coast	camelid	adult	bone	phalanx 1	-11.66	-11.66	14.81	14.81	41.4	14.2	3.41	Szpak et al 2020	Szpak P, Millaire JF, Chapdelaine C, White CD, Longstaffe FJ. An integrated isotopic study of early intermediate period camelid husbandry in the Santa Valley, Perú. Environmental Archaeology. 2020;25(3):279-295.
--	2424	--	Ambassadorial	El Castillo de Huarmey	300-500 CE	early intermediate period	early	Moche	-8.94	-78.56	10	>500	coast	camelid	adult	bone	phalanx 1	-11.62	-11.62	6.85	6.85	40.1	13.6	3.43	Szpak et al 2020	Szpak P, Millaire JF, Chapdelaine C, White CD, Longstaffe FJ. An integrated isotopic study of early intermediate period camelid husbandry in the Santa Valley, Perú. Environmental Archaeology. 2020;25(3):279-295.
--	2452	--	Local administrative centre	LSUCH-145	0-300 CE	early horizon	early	Salinar	-8.96	-78.63	50	>500	coast	camelid	adult	bone	phalanx 1	-11.6	-11.6	6.99	6.99	42.6	15.5	3.21	Szpak et al 2020	Szpak P, Millaire JF, Chapdelaine C, White CD, Longstaffe FJ. An integrated isotopic study of early intermediate period camelid husbandry in the Santa Valley, Perú. Environmental Archaeology. 2020;25(3):279-295.
--	2450	--	Local administrative centre	LSUCH-145	0-300 CE	early horizon	early	Salinar	-8.96	-78.63	50	>500	coast	camelid	adult	bone	phalanx 1	-11.48	-11.48	6.85	6.85	46	15.6	3.43	Szpak et al 2020	Szpak P, Millaire JF, Chapdelaine C, White CD, Longstaffe FJ. An integrated isotopic study of early intermediate period camelid husbandry in the Santa Valley, Perú. Environmental Archaeology. 2020;25(3):279-295.
--	2479	--	Ambassadorial	El Castillo de Huarmey	300-500 CE	early intermediate period	early	Moche	-8.94	-78.56	10	>500	coast	camelid	**	fiber	textile	-12.75	-11.45	8.8	10.1	36.6	10.5	4.06	Szpak et al 2020	Szpak P, Millaire JF, Chapdelaine C, White CD, Longstaffe FJ. An integrated isotopic study of early intermediate period camelid husbandry in the Santa Valley, Perú. Environmental Archaeology. 2020;25(3):279-295.
--	2578	--	Residential	Guadalupito	500-600 CE	early intermediate period	early	Moche	-8.96	-78.62	50	>500	coast	camelid	adult	bone	phalanx 1	-11.27	-11.27	10.26	10.26	40.4	13.8	3.43	Szpak et al 2020	Szpak P, Millaire JF, Chapdelaine C, White CD, Longstaffe FJ. An integrated isotopic study of early intermediate period camelid husbandry in the Santa Valley, Perú. Environmental Archaeology. 2020;25(3):279-295.
--	12464*	--	Northern Terrace	El Castillo de Huarmey	300-500 CE	early intermediate period	early	Moche	-8.94	-78.56	10	>500	coast	camelid	**	fiber	hair	-12.43	-11.13	9.27	10.57	38.33	12.23	3.65	Szpak et al 2020	Szpak P, Millaire JF, Chapdelaine C, White CD, Longstaffe FJ. An integrated isotopic study of early intermediate period camelid husbandry in the Santa Valley, Perú. Environmental Archaeology. 2020;25(3):279-295.
--	2480	--	Ambassadorial	El Castillo de Huarmey	300-500 CE	early intermediate period	early	Moche	-8.94	-78.56	10	>500	coast	camelid	**	fiber	textile	-12.16	-10.86	7.8	9.1	37.3	11.5	3.77	Szpak et al 2020	Szpak P, Millaire JF, Chapdelaine C, White CD, Longstaffe FJ. An integrated isotopic study of early intermediate period camelid husbandry in the Santa Valley, Perú. Environmental Archaeology. 2020;25(3):279-295.
--	2423	--	Ambassadorial	El Castillo de Huarmey	300-500 CE	early intermediate period	early	Moche	-8.94	-78.56	10	>500	coast	camelid	adult	bone	phalanx 1	-10.62	-10.62	8.16	8.16	44.1	14.9	3.46	Szpak et al 2020	Szpak P, Millaire JF, Chapdelaine C, White CD, Longstaffe FJ. An integrated isotopic study of early intermediate period camelid husbandry in the Santa Valley, Perú. Environmental Archaeology. 2020;25(3):279-295.
--	2402	--	Ambassadorial	El Castillo de Huarmey	300-500 CE	early intermediate period	early	Moche	-8.94	-78.56	10	>500	coast	camelid	adult	bone	phalanx 1	-10.61	-10.61	12.08	12.08	52.6	17.6	3.49	Szpak et al 2020	Szpak P, Millaire JF, Chapdelaine C, White CD, Longstaffe FJ. An integrated isotopic study of early intermediate period camelid husbandry in the Santa Valley, Perú. Environmental Archaeology. 2020;25(3):279-295.
--	2436	--	Ambassadorial	El Castillo de Huarmey	300-500 CE	early intermediate period	early	Moche	-8.94	-78.56	10	>500	coast	camelid	juvenile	bone	phalanx 1	-10.59	-10.59	9.32	9.32	39.5	14.4	3.2	Szpak et al 2020	Szpak P, Millaire JF, Chapdelaine C, White CD, Longstaffe FJ. An integrated isotopic study of early intermediate period camelid husbandry in the Santa Valley, Perú. Environmental Archaeology. 2020;25(3):279-295.
--	2432	--	Ambassadorial	El Castillo de Huarmey	300-500 CE	early intermediate period	early	Moche	-8.94	-78.56	10	>500	coast	camelid	adult	bone	phalanx 1	-10.34	-10.34	9.36	9.36	40.2	13.7	3.43	Szpak et al 2020	Szpak P, Millaire JF, Chapdelaine C, White CD, Longstaffe FJ. An integrated isotopic study of early intermediate period camelid husbandry in the Santa Valley, Perú. Environmental Archaeology. 2020;25(3):279-295.
KW2019-10	96KW-A-70			Kuntur Wasi	550–250 BCE	early horizon	early	Kuntur Wasi	-7.13	-78.85	2300	500-3500	highland	camelid	**	bone	mandible	-16.9	-16.9	5.2	5.2	41.3	15.3	3.2	Takigami et al 2023	Takigami M, Uzawa K. A Comparative Study of Camelid Diets between Sites during the Formative Period in the Northern Highlands, Peru. Senri Ethnological Studies. 2023;112:299-321
KW2019-17	96KW-A-39			Kuntur Wasi	250–50 BCE	early horizon	early	Kuntur Wasi	-7.13	-78.85	2300	500-3500	highland	camelid	**	bone	mandible	-16.5	-16.5	5	5	39.1	14.7	3.1	Takigami et al 2023	Takigami M, Uzawa K. A Comparative Study of Camelid Diets between Sites during the Formative Period in the Northern Highlands, Peru. Senri Ethnological Studies. 2023;112:299-321
KW2019-11	96KW-A-70			Kuntur Wasi	550–250 BCE	early horizon	early	Kuntur Wasi	-7.13	-78.85	2300	500-3500	highland	camelid	**	bone	mandible	-16.4	-16.4	6.6	6.6	38.7	14.5	3.1	Takigami et al 2023	Takigami M, Uzawa K. A Comparative Study of Camelid Diets between Sites during the Formative Period in the Northern Highlands, Peru. Senri Ethnological Studies. 2023;112:299-321
KW2019-14	96KW-A-61			Kuntur Wasi	550–250 BCE	early horizon	early	Kuntur Wasi	-7.13	-78.85	2300	500-3500	highland	camelid	**	dentine	dentine	-14.9	-14.9	9.2	9.2	41.3	15.5	3.1	Takigami et al 2023	Takigami M, Uzawa K. A Comparative Study of Camelid Diets between Sites during the Formative Period in the Northern Highlands, Peru. Senri Ethnological Studies. 2023;112:299-321
KW2019-6	99KW-G-12			Kuntur Wasi	550–250 BCE	early horizon	early	Kuntur Wasi	-7.13	-78.85	2300	500-3500	highland	camelid	**	bone	mandible	-14.9	-14.9	5.4	5.4	39.6	15	3.1	Takigami et al 2023	Takigami M, Uzawa K. A Comparative Study of Camelid Diets between Sites during the Formative Period in the Northern Highlands, Peru. Senri Ethnological Studies. 2023;112:299-321
KW2019-16	89KW-C-60			Kuntur Wasi	250–50 BCE	early horizon	early	Kuntur Wasi	-7.13	-78.85	2300	500-3500	highland	camelid	**	bone	mandible	-14.8	-14.8	7.7	7.7	39	14.8	3.1	Takigami et al 2023	Takigami M, Uzawa K. A Comparative Study of Camelid Diets between Sites during the Formative Period in the Northern Highlands, Peru. Senri Ethnological Studies. 2023;112:299-321
KW2019-8	96KW-A-126			Kuntur Wasi	550–250 BCE	early horizon	early	Kuntur Wasi	-7.13	-78.85	2300	500-3500	highland	camelid	**	bone	mandible	-14.7	-14.7	6.6	6.6	38.4	14.5	3.1	Takigami et al 2023	Takigami M, Uzawa K. A Comparative Study of Camelid Diets between Sites during the Formative Period in the Northern Highlands, Peru. Senri Ethnological Studies. 2023;112:299-321
KW2019-15	96KW-HS-16			Kuntur Wasi	550–250 BCE	early horizon	early	Kuntur Wasi	-7.13	-78.85	2300	500-3500	highland	camelid	**	bone	mandible	-14.5	-14.5	8	8	41.8	15.7	3.1	Takigami et al 2023	Takigami M, Uzawa K. A Comparative Study of Camelid Diets between Sites during the Formative Period in the Northern Highlands, Peru. Senri Ethnological Studies. 2023;112:299-321
KW2019-21	01KW-R-67			Kuntur Wasi	250–50 BCE	early horizon	early	Kuntur Wasi	-7.13	-78.85	2300	500-3500	highland	camelid	**	dentine	dentine	-13.8	-13.8	7.1	7.1	41.6	15.5	3.1	Takigami et al 2023	Takigami M, Uzawa K. A Comparative Study of Camelid Diets between Sites during the Formative Period in the Northern Highlands, Peru. Senri Ethnological Studies. 2023;112:299-321
KW2019-18	96KW-A-41			Kuntur Wasi	250–50 BCE	early horizon	early	Kuntur Wasi	-7.13	-78.85	2300	500-3500	highland	camelid	**	bone	mandible	-13.6	-13.6	6.2	6.2	41	15.4	3.1	Takigami et al 2023	Takigami M, Uzawa K. A Comparative Study of Camelid Diets between Sites during the Formative Period in the Northern Highlands, Peru. Senri Ethnological Studies. 2023;112:299-321
KW2019-7	96KW-A-120			Kuntur Wasi	550–250 BCE	early horizon	early	Kuntur Wasi	-7.13	-78.85	2300	500-3500	highland	camelid	**	dentine	dentine	-12.9	-12.9	7.7	7.7	39	14.7	3.1	Takigami et al 2023	Takigami M, Uzawa K. A Comparative Study of Camelid Diets between Sites during the Formative Period in the Northern Highlands, Peru. Senri Ethnological Studies. 2023;112:299-321
KW2019-13	96KW-A-61			Kuntur Wasi	550–250 BCE	early horizon	early	Kuntur Wasi	-7.13	-78.85	2300	500-3500	highland	camelid	**	dentine	dentine	-12.9	-12.9	7.6	7.6	39.4	14.7	3.1	Takigami et al 2023	Takigami M, Uzawa K. A Comparative Study of Camelid Diets between Sites during the Formative Period in the Northern Highlands, Peru. Senri Ethnological Studies. 2023;112:299-321
KW2019-9	89KW-C-61			Kuntur Wasi	550–250 BCE	early horizon	early	Kuntur Wasi	-7.13	-78.85	2300	500-3500	highland	camelid	**	bone	mandible	-12.6	-12.6	6.5	6.5	39.8	15	3.1	Takigami et al 2023	Takigami M, Uzawa K. A Comparative Study of Camelid Diets between Sites during the Formative Period in the Northern Highlands, Peru. Senri Ethnological Studies. 2023;112:299-321
KW2019-20	01KW-R-67			Kuntur Wasi	250–50 BCE	early horizon	early	Kuntur Wasi	-7.13	-78.85	2300	500-3500	highland	camelid	**	dentine	dentine	-12.2	-12.2	6.1	6.1	40.4	15.1	3.1	Takigami et al 2023	Takigami M, Uzawa K. A Comparative Study of Camelid Diets between Sites during the Formative Period in the Northern Highlands, Peru. Senri Ethnological Studies. 2023;112:299-321
KW2019-19	96KW-A-62			Kuntur Wasi	250–50 BCE	early horizon	early	Kuntur Wasi	-7.13	-78.85	2300	500-3500	highland	camelid	**	bone	mandible	-12.1	-12.1	7.7	7.7	40	15	3.1	Takigami et al 2023	Takigami M, Uzawa K. A Comparative Study of Camelid Diets between Sites during the Formative Period in the Northern Highlands, Peru. Senri Ethnological Studies. 2023;112:299-321
	PC-CA-20	09PC-C-F13		Pacopampa	700–400 BCE	early horizon	early	Pacopampa	-6.33	-79.02	2500	PC-II	highland	camelid	**	bone	femur	-20.2	-20.2	3.3	3.3	NA	NA	4.9	Takihami et al 2020	Takigami M, Uzawa K, Seki Y, Morales Chocano D, Yoneda M. Isotopic evidence for camelid husbandry during the Formative Period at the Pacopampa site, Peru. Environmental Archaeology. 2020;25(3):262-278.
	PC-CA-19	06PC-A-F28		Pacopampa	700–400 BCE	early horizon	early	Pacopampa	-6.33	-79.02	2500	PC-II	highland	camelid	**	bone	femur	-20.1	-20.1	3.2	3.2	NA	NA	5.4	Takihami et al 2020	Takigami M, Uzawa K, Seki Y, Morales Chocano D, Yoneda M. Isotopic evidence for camelid husbandry during the Formative Period at the Pacopampa site, Peru. Environmental Archaeology. 2020;25(3):262-278.
	PC-CA-22	07PC-C-F205		Pacopampa	700–400 BCE	early horizon	early	Pacopampa	-6.33	-79.02	2500	PC-II	highland	camelid	**	bone	humerus	-20	-20	3.3	3.3	NA	NA	4.9	Takihami et al 2020	Takigami M, Uzawa K, Seki Y, Morales Chocano D, Yoneda M. Isotopic evidence for camelid husbandry during the Formative Period at the Pacopampa site, Peru. Environmental Archaeology. 2020;25(3):262-278.
	PC-CA-21	07PC-C-F166		Pacopampa	700–400 BCE	early horizon	early	Pacopampa	-6.33	-79.02	2500	PC-II	highland	camelid	**	bone	femur	-19.5	-19.5	3.3	3.3	NA	NA	4.9	Takihami et al 2020	Takigami M, Uzawa K, Seki Y, Morales Chocano D, Yoneda M. Isotopic evidence for camelid husbandry during the Formative Period at the Pacopampa site, Peru. Environmental Archaeology. 2020;25(3):262-278.
	PC-CA-18	06PC-A-F9		Pacopampa	700–400 BCE	early horizon	early	Pacopampa	-6.33	-79.02	2500	PC-II	highland	camelid	**	bone	tibia	-18	-18	3.4	3.4	NA	NA	4.8	Takihami et al 2020	Takigami M, Uzawa K, Seki Y, Morales Chocano D, Yoneda M. Isotopic evidence for camelid husbandry during the Formative Period at the Pacopampa site, Peru. Environmental Archaeology. 2020;25(3):262-278.
	PC-CA-12	08PC-C-F49		Pacopampa	700–400 BCE	early horizon	early	Pacopampa	-6.33	-79.02	2500	PC-II	highland	camelid	**	dentine	mandible	-17.4	-17.4	3.4	3.4	NA	NA	8.2	Takihami et al 2020	Takigami M, Uzawa K, Seki Y, Morales Chocano D, Yoneda M. Isotopic evidence for camelid husbandry during the Formative Period at the Pacopampa site, Peru. Environmental Archaeology. 2020;25(3):262-278.
	PC-CA-10	06PC-B-F564		Pacopampa	700–400 BCE	early horizon	early	Pacopampa	-6.33	-79.02	2500	PC-II	highland	camelid	**	dentine	dentine	-14.8	-14.8	3.3	3.3	NA	NA	9.5	Takihami et al 2020	Takigami M, Uzawa K, Seki Y, Morales Chocano D, Yoneda M. Isotopic evidence for camelid husbandry during the Formative Period at the Pacopampa site, Peru. Environmental Archaeology. 2020;25(3):262-278.
	PC-CA-13	12PC-B-F562		Pacopampa	700–400 BCE	early horizon	early	Pacopampa	-6.33	-79.02	2500	PC-II	highland	camelid	**	dentine	UID	-14.7	-14.7	3.5	3.5	NA	NA	6.4	Takihami et al 2020	Takigami M, Uzawa K, Seki Y, Morales Chocano D, Yoneda M. Isotopic evidence for camelid husbandry during the Formative Period at the Pacopampa site, Peru. Environmental Archaeology. 2020;25(3):262-278.
	PC-CA-5	12PC-B-F516		Pacopampa	700–400 BCE	early horizon	early	Pacopampa	-6.33	-79.02	2500	PC-II	highland	camelid	**	dentine	dentine	-14.3	-14.3	3.2	3.2	NA	NA	10.3	Takihami et al 2020	Takigami M, Uzawa K, Seki Y, Morales Chocano D, Yoneda M. Isotopic evidence for camelid husbandry during the Formative Period at the Pacopampa site, Peru. Environmental Archaeology. 2020;25(3):262-278.
	PC-CA-16	12PC-C-F76		Pacopampa	700–400 BCE	early horizon	early	Pacopampa	-6.33	-79.02	2500	PC-II	highland	camelid	**	dentine	mandible	-14.2	-14.2	3.4	3.4	NA	NA	7.3	Takihami et al 2020	Takigami M, Uzawa K, Seki Y, Morales Chocano D, Yoneda M. Isotopic evidence for camelid husbandry during the Formative Period at the Pacopampa site, Peru. Environmental Archaeology. 2020;25(3):262-278.
	PC-CA-9	06PC-B-F64		Pacopampa	700–400 BCE	early horizon	early	Pacopampa	-6.33	-79.02	2500	PC-II	highland	camelid	**	dentine	mandible	-13.8	-13.8	3.4	3.4	NA	NA	6.1	Takihami et al 2020	Takigami M, Uzawa K, Seki Y, Morales Chocano D, Yoneda M. Isotopic evidence for camelid husbandry during the Formative Period at the Pacopampa site, Peru. Environmental Archaeology. 2020;25(3):262-278.
	PC-CA-17	12PC-C-F402		Pacopampa	700–400 BCE	early horizon	early	Pacopampa	-6.33	-79.02	2500	PC-II	highland	camelid	**	dentine	dentine	-13.4	-13.4	3.3	3.3	NA	NA	8.5	Takihami et al 2020	Takigami M, Uzawa K, Seki Y, Morales Chocano D, Yoneda M. Isotopic evidence for camelid husbandry during the Formative Period at the Pacopampa site, Peru. Environmental Archaeology. 2020;25(3):262-278.
	PC-CA-8	06PC-B-F44		Pacopampa	700–400 BCE	early horizon	early	Pacopampa	-6.33	-79.02	2500	PC-II	highland	camelid	**	dentine	mandible	-13.3	-13.3	3.4	3.4	NA	NA	7.4	Takihami et al 2020	Takigami M, Uzawa K, Seki Y, Morales Chocano D, Yoneda M. Isotopic evidence for camelid husbandry during the Formative Period at the Pacopampa site, Peru. Environmental Archaeology. 2020;25(3):262-278.
	PC-CA-11	06PC-C-F207		Pacopampa	700–400 BCE	early horizon	early	Pacopampa	-6.33	-79.02	2500	PC-II	highland	camelid	**	dentine	mandible	-12.7	-12.7	3.3	3.3	NA	NA	4.6	Takihami et al 2020	Takigami M, Uzawa K, Seki Y, Morales Chocano D, Yoneda M. Isotopic evidence for camelid husbandry during the Formative Period at the Pacopampa site, Peru. Environmental Archaeology. 2020;25(3):262-278.
	PC-CA-6	12PC-B-F528		Pacopampa	700–400 BCE	early horizon	early	Pacopampa	-6.33	-79.02	2500	PC-II	highland	camelid	**	dentine	dentine	-12.1	-12.1	3.2	3.2	NA	NA	7.6	Takihami et al 2020	Takigami M, Uzawa K, Seki Y, Morales Chocano D, Yoneda M. Isotopic evidence for camelid husbandry during the Formative Period at the Pacopampa site, Peru. Environmental Archaeology. 2020;25(3):262-278.
	PC-CA-14	12PC-B-F647		Pacopampa	700–400 BCE	early horizon	early	Pacopampa	-6.33	-79.02	2500	PC-II	highland	camelid	**	dentine	mandible	-12.1	-12.1	3.4	3.4	NA	NA	4.7	Takihami et al 2020	Takigami M, Uzawa K, Seki Y, Morales Chocano D, Yoneda M. Isotopic evidence for camelid husbandry during the Formative Period at the Pacopampa site, Peru. Environmental Archaeology. 2020;25(3):262-278.
	PC-CA-2	06PC-B-F24		Pacopampa	700–400 BCE	early horizon	early	Pacopampa	-6.33	-79.02	2500	PC-II	highland	camelid	**	dentine	dentine	-11.8	-11.8	3.2	3.2	NA	NA	7.4	Takihami et al 2020	Takigami M, Uzawa K, Seki Y, Morales Chocano D, Yoneda M. Isotopic evidence for camelid husbandry during the Formative Period at the Pacopampa site, Peru. Environmental Archaeology. 2020;25(3):262-278.
	PC-CA-1	06PC-A-F14		Pacopampa	700–400 BCE	early horizon	early	Pacopampa	-6.33	-79.02	2500	PC-II	highland	camelid	**	dentine	dentine	-11.6	-11.6	3.2	3.2	NA	NA	8.9	Takihami et al 2020	Takigami M, Uzawa K, Seki Y, Morales Chocano D, Yoneda M. Isotopic evidence for camelid husbandry during the Formative Period at the Pacopampa site, Peru. Environmental Archaeology. 2020;25(3):262-278.
	PC-CA-7	06PC-A-F110		Pacopampa	700–400 BCE	early horizon	early	Pacopampa	-6.33	-79.02	2500	PC-II	highland	camelid	**	dentine	mandible	-10.8	-10.8	3.6	3.6	NA	NA	6.3	Takihami et al 2020	Takigami M, Uzawa K, Seki Y, Morales Chocano D, Yoneda M. Isotopic evidence for camelid husbandry during the Formative Period at the Pacopampa site, Peru. Environmental Archaeology. 2020;25(3):262-278.
	PC-CA-4	10PC-A-F121		Pacopampa	700–400 BCE	early horizon	early	Pacopampa	-6.33	-79.02	2500	PC-II	highland	camelid	**	dentine	dentine	-9.2	-9.2	3.2	3.2	NA	NA	8.2	Takihami et al 2020	Takigami M, Uzawa K, Seki Y, Morales Chocano D, Yoneda M. Isotopic evidence for camelid husbandry during the Formative Period at the Pacopampa site, Peru. Environmental Archaeology. 2020;25(3):262-278.
	PC-CA-15	12PC-C-F73		Pacopampa	700–400 BCE	early horizon	early	Pacopampa	-6.33	-79.02	2500	PC-II	highland	camelid	**	dentine	UID	-8.5	-8.5	3.4	3.4	NA	NA	6.4	Takihami et al 2020	Takigami M, Uzawa K, Seki Y, Morales Chocano D, Yoneda M. Isotopic evidence for camelid husbandry during the Formative Period at the Pacopampa site, Peru. Environmental Archaeology. 2020;25(3):262-278.
	PC-CA-3	08PC-C-F61		Pacopampa	700–400 BCE	early horizon	early	Pacopampa	-6.33	-79.02	2500	PC-II	highland	camelid	**	dentine	dentine	18.4	18.4	3.3	3.3	NA	NA	9.1	Takihami et al 2020	Takigami M, Uzawa K, Seki Y, Morales Chocano D, Yoneda M. Isotopic evidence for camelid husbandry during the Formative Period at the Pacopampa site, Peru. Environmental Archaeology. 2020;25(3):262-278.
--	--	--	Feature 844	Yaral	1000–1200 CE	late intermediate period	late	Wari	-17.26	-71.11	1000	500-3500	highland	lama glama	**	bone	**	-26.41	-26.41	-1.86	-1.86	NA	NA	5.4	Thornton et al 2011	Thornton EK, DeFrance SD, Krigbaum J, Williams PR. Isotopic evidence for Middle Horizon to 16th century camelid herding in the Osmore Valley, Peru. International Journal of Osteoarchaeology. 2011;21(5):544-567.
--	--	--	Feature 236	Yaral	1000–1200 CE	late intermediate period	late	Wari	-17.26	-71.11	1000	500-3500	highland	lama sp.	**	bone	**	-20.44	-20.44	7.43	7.43	NA	NA	3.4	Thornton et al 2011	Thornton EK, DeFrance SD, Krigbaum J, Williams PR. Isotopic evidence for Middle Horizon to 16th century camelid herding in the Osmore Valley, Peru. International Journal of Osteoarchaeology. 2011;21(5):544-567.
--	--	--	0N/5.5E	Torata Alta	1300-1550 CE	late intermediate period	late	Wari	-17.11	-70.85	2700	500-3500	highland	lama sp.	**	bone	**	-19.69	-19.69	8.59	8.59	NA	NA	3.3	Thornton et al 2011	Thornton EK, DeFrance SD, Krigbaum J, Williams PR. Isotopic evidence for Middle Horizon to 16th century camelid herding in the Osmore Valley, Peru. International Journal of Osteoarchaeology. 2011;21(5):544-567.
--	--	--	Unit 5G	Cerro Baul	600–1000 CE	middle horizon	late	Wari	-17.11	-70.86	2600	500-3500	highland	lama glama	**	bone	**	-19.53	-19.53	4.65	4.65	NA	NA	3.4	Thornton et al 2011	Thornton EK, DeFrance SD, Krigbaum J, Williams PR. Isotopic evidence for Middle Horizon to 16th century camelid herding in the Osmore Valley, Peru. International Journal of Osteoarchaeology. 2011;21(5):544-567.
--	--	--	Feature 317	Yaral	1000–1200 CE	late intermediate period	late	Wari	-17.26	-71.11	1000	500-3500	highland	lama glama	**	bone	**	-19.35	-19.35	10.25	10.25	NA	NA	3.3	Thornton et al 2011	Thornton EK, DeFrance SD, Krigbaum J, Williams PR. Isotopic evidence for Middle Horizon to 16th century camelid herding in the Osmore Valley, Peru. International Journal of Osteoarchaeology. 2011;21(5):544-567.
--	--	--	Unit 2	Cerro Baul	600–1000 CE	middle horizon	late	Wari	-17.11	-70.86	2600	500-3500	highland	lama sp.	**	bone	**	-19.01	-19.01	7.1	7.1	NA	NA	3.4	Thornton et al 2011	Thornton EK, DeFrance SD, Krigbaum J, Williams PR. Isotopic evidence for Middle Horizon to 16th century camelid herding in the Osmore Valley, Peru. International Journal of Osteoarchaeology. 2011;21(5):544-567.
--	--	--	Unit 5G	Cerro Baul	600–1000 CE	middle horizon	late	Wari	-17.11	-70.86	2600	500-3500	highland	lama glama	**	bone	**	-18.83	-18.83	7.81	7.81	NA	NA	3.3	Thornton et al 2011	Thornton EK, DeFrance SD, Krigbaum J, Williams PR. Isotopic evidence for Middle Horizon to 16th century camelid herding in the Osmore Valley, Peru. International Journal of Osteoarchaeology. 2011;21(5):544-567.
--	--	--	3.5N/1E	Torata Alta	1300-1550 CE	late intermediate period	late	Wari	-17.11	-70.85	2700	500-3500	highland	lama sp.	**	bone	**	-18.83	-18.83	7.63	7.63	NA	NA	3.3	Thornton et al 2011	Thornton EK, DeFrance SD, Krigbaum J, Williams PR. Isotopic evidence for Middle Horizon to 16th century camelid herding in the Osmore Valley, Peru. International Journal of Osteoarchaeology. 2011;21(5):544-567.
--	--	--	Feature 273	Yaral	1000–1200 CE	late intermediate period	late	Wari	-17.26	-71.11	1000	500-3500	highland	lama glama	**	bone	**	-18.8	-18.8	7.23	7.23	NA	NA	3.3	Thornton et al 2011	Thornton EK, DeFrance SD, Krigbaum J, Williams PR. Isotopic evidence for Middle Horizon to 16th century camelid herding in the Osmore Valley, Peru. International Journal of Osteoarchaeology. 2011;21(5):544-567.
--	--	--	0N/5.5E	Torata Alta	1300-1550 CE	late intermediate period	late	Wari	-17.11	-70.85	2700	500-3500	highland	lama sp.	**	bone	**	-18.66	-18.66	6.78	6.78	NA	NA	3.3	Thornton et al 2011	Thornton EK, DeFrance SD, Krigbaum J, Williams PR. Isotopic evidence for Middle Horizon to 16th century camelid herding in the Osmore Valley, Peru. International Journal of Osteoarchaeology. 2011;21(5):544-567.
--	--	--	Unit 10A	Cerro Baul	600–1000 CE	middle horizon	late	Wari	-17.11	-70.86	2600	500-3500	highland	lama sp.	**	bone	**	-18.62	-18.62	4.24	4.24	NA	NA	3.4	Thornton et al 2011	Thornton EK, DeFrance SD, Krigbaum J, Williams PR. Isotopic evidence for Middle Horizon to 16th century camelid herding in the Osmore Valley, Peru. International Journal of Osteoarchaeology. 2011;21(5):544-567.
--	--	--	0N/4E	Torata Alta	1300-1550 CE	late intermediate period	late	Wari	-17.11	-70.85	2700	500-3500	highland	lama glama	**	bone	**	-18.49	-18.49	7.63	7.63	NA	NA	3.3	Thornton et al 2011	Thornton EK, DeFrance SD, Krigbaum J, Williams PR. Isotopic evidence for Middle Horizon to 16th century camelid herding in the Osmore Valley, Peru. International Journal of Osteoarchaeology. 2011;21(5):544-567.
--	--	--	0N/1E	Torata Alta	1300-1550 CE	late intermediate period	late	Wari	-17.11	-70.85	2700	500-3500	highland	lama sp.	**	bone	**	-18.47	-18.47	8.78	8.78	NA	NA	3.4	Thornton et al 2011	Thornton EK, DeFrance SD, Krigbaum J, Williams PR. Isotopic evidence for Middle Horizon to 16th century camelid herding in the Osmore Valley, Peru. International Journal of Osteoarchaeology. 2011;21(5):544-567.
--	--	--	Feature 235	Yaral	1000–1200 CE	late intermediate period	late	Wari	-17.26	-71.11	1000	500-3500	highland	lama glama	**	bone	**	-18.43	-18.43	7.77	7.77	NA	NA	3.3	Thornton et al 2011	Thornton EK, DeFrance SD, Krigbaum J, Williams PR. Isotopic evidence for Middle Horizon to 16th century camelid herding in the Osmore Valley, Peru. International Journal of Osteoarchaeology. 2011;21(5):544-567.
--	--	--	Feature 227	Yaral	1000–1200 CE	late intermediate period	late	Wari	-17.26	-71.11	1000	500-3500	highland	lama glama	**	bone	**	-18.13	-18.13	6.96	6.96	NA	NA	3.3	Thornton et al 2011	Thornton EK, DeFrance SD, Krigbaum J, Williams PR. Isotopic evidence for Middle Horizon to 16th century camelid herding in the Osmore Valley, Peru. International Journal of Osteoarchaeology. 2011;21(5):544-567.
--	--	--	Unit 8	Cerro Baul	600–1000 CE	middle horizon	late	Wari	-17.11	-70.86	2600	500-3500	highland	lama glama	**	bone	**	-18.12	-18.12	9.15	9.15	NA	NA	3.3	Thornton et al 2011	Thornton EK, DeFrance SD, Krigbaum J, Williams PR. Isotopic evidence for Middle Horizon to 16th century camelid herding in the Osmore Valley, Peru. International Journal of Osteoarchaeology. 2011;21(5):544-567.
--	--	--	0N/1E	Torata Alta	1300-1550 CE	late intermediate period	late	Wari	-17.11	-70.85	2700	500-3500	highland	lama sp.	**	bone	**	-18.03	-18.03	7.76	7.76	NA	NA	3.3	Thornton et al 2011	Thornton EK, DeFrance SD, Krigbaum J, Williams PR. Isotopic evidence for Middle Horizon to 16th century camelid herding in the Osmore Valley, Peru. International Journal of Osteoarchaeology. 2011;21(5):544-567.
--	--	--	Unit 9	Cerro Baul	600–1000 CE	middle horizon	late	Wari	-17.11	-70.86	2600	500-3500	highland	lama sp.	**	bone	**	-18.03	-18.03	7.87	7.87	NA	NA	3.3	Thornton et al 2011	Thornton EK, DeFrance SD, Krigbaum J, Williams PR. Isotopic evidence for Middle Horizon to 16th century camelid herding in the Osmore Valley, Peru. International Journal of Osteoarchaeology. 2011;21(5):544-567.
--	--	--	0N/1E	Torata Alta	1300-1550 CE	late intermediate period	late	Wari	-17.11	-70.85	2700	500-3500	highland	lama sp.	**	bone	**	-17.84	-17.84	8.2	8.2	NA	NA	3.3	Thornton et al 2011	Thornton EK, DeFrance SD, Krigbaum J, Williams PR. Isotopic evidence for Middle Horizon to 16th century camelid herding in the Osmore Valley, Peru. International Journal of Osteoarchaeology. 2011;21(5):544-567.
--	--	--	2N/0E	Torata Alta	1300-1550 CE	late intermediate period	late	Wari	-17.11	-70.85	2700	500-3500	highland	lama sp.	**	bone	**	-17.67	-17.67	8.23	8.23	NA	NA	3.3	Thornton et al 2011	Thornton EK, DeFrance SD, Krigbaum J, Williams PR. Isotopic evidence for Middle Horizon to 16th century camelid herding in the Osmore Valley, Peru. International Journal of Osteoarchaeology. 2011;21(5):544-567.
--	--	--	Unit 5	Cerro Baul	600–1000 CE	middle horizon	late	Wari	-17.11	-70.86	2600	500-3500	highland	lama sp.	**	bone	**	-17.32	-17.32	6.35	6.35	NA	NA	3.3	Thornton et al 2011	Thornton EK, DeFrance SD, Krigbaum J, Williams PR. Isotopic evidence for Middle Horizon to 16th century camelid herding in the Osmore Valley, Peru. International Journal of Osteoarchaeology. 2011;21(5):544-567.
--	--	--	Feature 314	Yaral	1000–1200 CE	late intermediate period	late	Wari	-17.26	-71.11	1000	500-3500	highland	lama glama	**	bone	**	-17.2	-17.2	9.79	9.79	NA	NA	3.3	Thornton et al 2011	Thornton EK, DeFrance SD, Krigbaum J, Williams PR. Isotopic evidence for Middle Horizon to 16th century camelid herding in the Osmore Valley, Peru. International Journal of Osteoarchaeology. 2011;21(5):544-567.
--	--	--	0N/3E	Torata Alta	1300-1550 CE	late intermediate period	late	Wari	-17.11	-70.85	2700	500-3500	highland	lama sp.	**	bone	**	-16.46	-16.46	4.97	4.97	NA	NA	3.2	Thornton et al 2011	Thornton EK, DeFrance SD, Krigbaum J, Williams PR. Isotopic evidence for Middle Horizon to 16th century camelid herding in the Osmore Valley, Peru. International Journal of Osteoarchaeology. 2011;21(5):544-567.
--	--	--	Unit 9B	Cerro Baul	600–1000 CE	middle horizon	late	Wari	-17.11	-70.86	2600	500-3500	highland	lama sp.	**	bone	**	-16.09	-16.09	7.59	7.59	NA	NA	3.3	Thornton et al 2011	Thornton EK, DeFrance SD, Krigbaum J, Williams PR. Isotopic evidence for Middle Horizon to 16th century camelid herding in the Osmore Valley, Peru. International Journal of Osteoarchaeology. 2011;21(5):544-567.
--	--	--	Unit 9B	Cerro Baul	600–1000 CE	middle horizon	late	Wari	-17.11	-70.86	2600	500-3500	highland	lama sp.	**	bone	**	-13.34	-13.34	10.1	10.1	NA	NA	3.3	Thornton et al 2011	Thornton EK, DeFrance SD, Krigbaum J, Williams PR. Isotopic evidence for Middle Horizon to 16th century camelid herding in the Osmore Valley, Peru. International Journal of Osteoarchaeology. 2011;21(5):544-567.
CdH-3427	--	--	Mausoleum	El Castillo de Huarmey	600–1000 CE	middle horizon	late	Wari	-8.94	-78.56	50	>500	coast	camelid	**	bone	rib	-19.23	-19.23	7.05	7.05	15.76	43.44	3.2	Tomczyk et al 2019	Tomczyk W, Giersz M, Sołtysiak A, Kamenov G, Krigbaum J. Patterns of camelid management in Wari Empire reconstructed using multiple stable isotope analysis: evidence from Castillo de Huarmey, northern coast of Peru. Archaeological and Anthropological Sciences. 2019;11:1307-1324.
CdH-3436	--	--	Mausoleum	El Castillo de Huarmey	600–1000 CE	middle horizon	late	Wari	-8.94	-78.56	50	>500	coast	camelid	**	bone	mandible	-18.42	-18.42	4.83	4.83	9.21	28.54	3.6	Tomczyk et al 2019	Tomczyk W, Giersz M, Sołtysiak A, Kamenov G, Krigbaum J. Patterns of camelid management in Wari Empire reconstructed using multiple stable isotope analysis: evidence from Castillo de Huarmey, northern coast of Peru. Archaeological and Anthropological Sciences. 2019;11:1307-1324.
CdH-3438	--	--	Mausoleum	El Castillo de Huarmey	600–1000 CE	middle horizon	late	Wari	-8.94	-78.56	50	>500	coast	camelid	**	bone	maxilla	-18.24	-18.24	7.87	7.87	15.38	42.14	3.2	Tomczyk et al 2019	Tomczyk W, Giersz M, Sołtysiak A, Kamenov G, Krigbaum J. Patterns of camelid management in Wari Empire reconstructed using multiple stable isotope analysis: evidence from Castillo de Huarmey, northern coast of Peru. Archaeological and Anthropological Sciences. 2019;11:1307-1324.
CdH-3426	--	--	Mausoleum	El Castillo de Huarmey	600–1000 CE	middle horizon	late	Wari	-8.94	-78.56	50	>500	coast	camelid	**	bone	rib	-18.2	-18.2	8.42	8.42	15.48	42.37	3.2	Tomczyk et al 2019	Tomczyk W, Giersz M, Sołtysiak A, Kamenov G, Krigbaum J. Patterns of camelid management in Wari Empire reconstructed using multiple stable isotope analysis: evidence from Castillo de Huarmey, northern coast of Peru. Archaeological and Anthropological Sciences. 2019;11:1307-1324.
CdH-3439	--	--	Mausoleum	El Castillo de Huarmey	600–1000 CE	middle horizon	late	Wari	-8.94	-78.56	50	>500	coast	camelid	**	bone	rib	-18.15	-18.15	5.74	5.74	14.42	39.48	3.2	Tomczyk et al 2019	Tomczyk W, Giersz M, Sołtysiak A, Kamenov G, Krigbaum J. Patterns of camelid management in Wari Empire reconstructed using multiple stable isotope analysis: evidence from Castillo de Huarmey, northern coast of Peru. Archaeological and Anthropological Sciences. 2019;11:1307-1324.
CdH-3417	--	--	Mudbrick platform	El Castillo de Huarmey	600–1000 CE	middle horizon	late	Wari	-8.94	-78.56	50	>500	coast	camelid	**	bone	maxilla	-17.6	-17.6	7.47	7.47	9.62	26.47	3.2	Tomczyk et al 2019	Tomczyk W, Giersz M, Sołtysiak A, Kamenov G, Krigbaum J. Patterns of camelid management in Wari Empire reconstructed using multiple stable isotope analysis: evidence from Castillo de Huarmey, northern coast of Peru. Archaeological and Anthropological Sciences. 2019;11:1307-1324.
CdH-3434	--	--	Mausoleum	El Castillo de Huarmey	600–1000 CE	middle horizon	late	Wari	-8.94	-78.56	50	>500	coast	camelid	**	bone	maxilla	-17.38	-17.38	5.82	5.82	13.36	36.79	3.2	Tomczyk et al 2019	Tomczyk W, Giersz M, Sołtysiak A, Kamenov G, Krigbaum J. Patterns of camelid management in Wari Empire reconstructed using multiple stable isotope analysis: evidence from Castillo de Huarmey, northern coast of Peru. Archaeological and Anthropological Sciences. 2019;11:1307-1324.
CdH-3437	--	--	Mausoleum	El Castillo de Huarmey	600–1000 CE	middle horizon	late	Wari	-8.94	-78.56	50	>500	coast	camelid	**	bone	rib	-16.12	-16.12	7.71	7.71	15.47	41.92	3.2	Tomczyk et al 2019	Tomczyk W, Giersz M, Sołtysiak A, Kamenov G, Krigbaum J. Patterns of camelid management in Wari Empire reconstructed using multiple stable isotope analysis: evidence from Castillo de Huarmey, northern coast of Peru. Archaeological and Anthropological Sciences. 2019;11:1307-1324.
CdH-3431	--	--	Mausoleum	El Castillo de Huarmey	600–1000 CE	middle horizon	late	Wari	-8.94	-78.56	50	>500	coast	camelid	**	bone	mandible	-15.8	-15.8	5.18	5.18	13.48	36.88	3.2	Tomczyk et al 2019	Tomczyk W, Giersz M, Sołtysiak A, Kamenov G, Krigbaum J. Patterns of camelid management in Wari Empire reconstructed using multiple stable isotope analysis: evidence from Castillo de Huarmey, northern coast of Peru. Archaeological and Anthropological Sciences. 2019;11:1307-1324.
CdH-3428	--	--	Mausoleum	El Castillo de Huarmey	600–1000 CE	middle horizon	late	Wari	-8.94	-78.56	50	>500	coast	camelid	**	bone	mandible	-15.49	-15.49	5.31	5.31	15.39	42.27	3.2	Tomczyk et al 2019	Tomczyk W, Giersz M, Sołtysiak A, Kamenov G, Krigbaum J. Patterns of camelid management in Wari Empire reconstructed using multiple stable isotope analysis: evidence from Castillo de Huarmey, northern coast of Peru. Archaeological and Anthropological Sciences. 2019;11:1307-1324.
CdH-3440	--	--	Mausoleum	El Castillo de Huarmey	600–1000 CE	middle horizon	late	Wari	-8.94	-78.56	50	>500	coast	camelid	**	bone	phalanx 1	-15.37	-15.37	8.65	8.65	16.02	44.31	3.2	Tomczyk et al 2019	Tomczyk W, Giersz M, Sołtysiak A, Kamenov G, Krigbaum J. Patterns of camelid management in Wari Empire reconstructed using multiple stable isotope analysis: evidence from Castillo de Huarmey, northern coast of Peru. Archaeological and Anthropological Sciences. 2019;11:1307-1324.
CdH-3425	--	--	Mausoleum	El Castillo de Huarmey	600–1000 CE	middle horizon	late	Wari	-8.94	-78.56	50	>500	coast	camelid	**	bone	mandible	-14.21	-14.21	6.48	6.48	15.74	43.48	3.2	Tomczyk et al 2019	Tomczyk W, Giersz M, Sołtysiak A, Kamenov G, Krigbaum J. Patterns of camelid management in Wari Empire reconstructed using multiple stable isotope analysis: evidence from Castillo de Huarmey, northern coast of Peru. Archaeological and Anthropological Sciences. 2019;11:1307-1324.
CdH-3433	--	--	Mausoleum	El Castillo de Huarmey	600–1000 CE	middle horizon	late	Wari	-8.94	-78.56	50	>500	coast	camelid	**	bone	maxilla	-14.17	-14.17	7.04	7.04	15.2	42.4	3.3	Tomczyk et al 2019	Tomczyk W, Giersz M, Sołtysiak A, Kamenov G, Krigbaum J. Patterns of camelid management in Wari Empire reconstructed using multiple stable isotope analysis: evidence from Castillo de Huarmey, northern coast of Peru. Archaeological and Anthropological Sciences. 2019;11:1307-1324.
CdH-3435	--	--	Mausoleum	El Castillo de Huarmey	600–1000 CE	middle horizon	late	Wari	-8.94	-78.56	50	>500	coast	camelid	**	bone	maxilla	-13.7	-13.7	6.61	6.61	14.94	41.04	3.2	Tomczyk et al 2019	Tomczyk W, Giersz M, Sołtysiak A, Kamenov G, Krigbaum J. Patterns of camelid management in Wari Empire reconstructed using multiple stable isotope analysis: evidence from Castillo de Huarmey, northern coast of Peru. Archaeological and Anthropological Sciences. 2019;11:1307-1324.
CdH-3430	--	--	Mausoleum	El Castillo de Huarmey	600–1000 CE	middle horizon	late	Wari	-8.94	-78.56	50	>500	coast	camelid	**	bone	maxilla	-13.22	-13.22	7.72	7.72	14.18	39.14	3.2	Tomczyk et al 2019	Tomczyk W, Giersz M, Sołtysiak A, Kamenov G, Krigbaum J. Patterns of camelid management in Wari Empire reconstructed using multiple stable isotope analysis: evidence from Castillo de Huarmey, northern coast of Peru. Archaeological and Anthropological Sciences. 2019;11:1307-1324.
--	0546(DB)-2	11	--	Beringa	200 – 800 CE	early intermediate period	early	Wari	-16.15	-72.46	550	500-3500	highland	camelid	**	fiber	hair	-22.3	-21	9	10.3	NA	NA	NA	Tung and Knudson 2017	Tung TA, Knudson KJ. Stable isotope analysis of a pre‐Hispanic Andean community: Reconstructing pre‐Wari and Wari era diets in the hinterland of the Wari empire, Peru. American Journal of Physical Anthropology. 2018;165(1):149-172.
--	0546(DB)-1	11	--	Beringa	200 – 800 CE	early intermediate period	early	Wari	-16.15	-72.46	550	500-3500	highland	camelid	**	fiber	hair	-22.1	-20.8	9.2	10.5	NA	NA	NA	Tung and Knudson 2017	Tung TA, Knudson KJ. Stable isotope analysis of a pre‐Hispanic Andean community: Reconstructing pre‐Wari and Wari era diets in the hinterland of the Wari empire, Peru. American Journal of Physical Anthropology. 2018;165(1):149-172.
--	0546(LB)-2	11	--	Beringa	200 – 800 CE	early intermediate period	early	Wari	-16.15	-72.46	550	500-3500	highland	camelid	**	fiber	hair	-22	-20.7	7.8	9.1	NA	NA	NA	Tung and Knudson 2017	Tung TA, Knudson KJ. Stable isotope analysis of a pre‐Hispanic Andean community: Reconstructing pre‐Wari and Wari era diets in the hinterland of the Wari empire, Peru. American Journal of Physical Anthropology. 2018;165(1):149-172.
--	0546(LB)-1	11	--	Beringa	200 – 800 CE	early intermediate period	early	Wari	-16.15	-72.46	550	500-3500	highland	camelid	**	fiber	hair	-21.9	-20.6	8.4	9.7	NA	NA	NA	Tung and Knudson 2017	Tung TA, Knudson KJ. Stable isotope analysis of a pre‐Hispanic Andean community: Reconstructing pre‐Wari and Wari era diets in the hinterland of the Wari empire, Peru. American Journal of Physical Anthropology. 2018;165(1):149-172.
--	0544-3	11	--	Beringa	200 – 800 CE	early intermediate period	early	Wari	-16.15	-72.46	550	500-3500	highland	camelid	**	fiber	hair	-21.8	-20.5	8.3	9.6	NA	NA	NA	Tung and Knudson 2017	Tung TA, Knudson KJ. Stable isotope analysis of a pre‐Hispanic Andean community: Reconstructing pre‐Wari and Wari era diets in the hinterland of the Wari empire, Peru. American Journal of Physical Anthropology. 2018;165(1):149-172.
--	0545(DB)-1	11	--	Beringa	200 – 800 CE	early intermediate period	early	Wari	-16.15	-72.46	550	500-3500	highland	camelid	**	fiber	hair	-21.8	-20.5	7.7	9	NA	NA	NA	Tung and Knudson 2017	Tung TA, Knudson KJ. Stable isotope analysis of a pre‐Hispanic Andean community: Reconstructing pre‐Wari and Wari era diets in the hinterland of the Wari empire, Peru. American Journal of Physical Anthropology. 2018;165(1):149-172.
--	0545(LB)-1	11	--	Beringa	200 – 800 CE	early intermediate period	early	Wari	-16.15	-72.46	550	500-3500	highland	camelid	**	fiber	hair	-21.5	-20.2	5.5	6.8	NA	NA	NA	Tung and Knudson 2017	Tung TA, Knudson KJ. Stable isotope analysis of a pre‐Hispanic Andean community: Reconstructing pre‐Wari and Wari era diets in the hinterland of the Wari empire, Peru. American Journal of Physical Anthropology. 2018;165(1):149-172.
--	0545(LB)-2	11	--	Beringa	200 – 800 CE	early intermediate period	early	Wari	-16.15	-72.46	550	500-3500	highland	camelid	**	fiber	hair	-21.2	-19.9	5.8	7.1	NA	NA	NA	Tung and Knudson 2017	Tung TA, Knudson KJ. Stable isotope analysis of a pre‐Hispanic Andean community: Reconstructing pre‐Wari and Wari era diets in the hinterland of the Wari empire, Peru. American Journal of Physical Anthropology. 2018;165(1):149-172.
--	0546(MB)-3	11	--	Beringa	200 – 800 CE	early intermediate period	early	Wari	-16.15	-72.46	550	500-3500	highland	camelid	**	fiber	hair	-21.1	-19.8	8	9.3	NA	NA	NA	Tung and Knudson 2017	Tung TA, Knudson KJ. Stable isotope analysis of a pre‐Hispanic Andean community: Reconstructing pre‐Wari and Wari era diets in the hinterland of the Wari empire, Peru. American Journal of Physical Anthropology. 2018;165(1):149-172.
--	0544-1	11	--	Beringa	200 – 800 CE	early intermediate period	early	Wari	-16.15	-72.46	550	500-3500	highland	camelid	**	fiber	hair	-21.1	-19.8	8	9.3	NA	NA	NA	Tung and Knudson 2017	Tung TA, Knudson KJ. Stable isotope analysis of a pre‐Hispanic Andean community: Reconstructing pre‐Wari and Wari era diets in the hinterland of the Wari empire, Peru. American Journal of Physical Anthropology. 2018;165(1):149-172.
--	0544-2	11	--	Beringa	200 – 800 CE	early intermediate period	early	Wari	-16.15	-72.46	550	500-3500	highland	camelid	**	fiber	hair	-21.1	-19.8	8.2	9.5	NA	NA	NA	Tung and Knudson 2017	Tung TA, Knudson KJ. Stable isotope analysis of a pre‐Hispanic Andean community: Reconstructing pre‐Wari and Wari era diets in the hinterland of the Wari empire, Peru. American Journal of Physical Anthropology. 2018;165(1):149-172.
--	0545(LB)-3	11	--	Beringa	200 – 800 CE	early intermediate period	early	Wari	-16.15	-72.46	550	500-3500	highland	camelid	**	fiber	hair	-21	-19.7	6.5	7.8	NA	NA	NA	Tung and Knudson 2017	Tung TA, Knudson KJ. Stable isotope analysis of a pre‐Hispanic Andean community: Reconstructing pre‐Wari and Wari era diets in the hinterland of the Wari empire, Peru. American Journal of Physical Anthropology. 2018;165(1):149-172.
--	0546(MB)-2	11	--	Beringa	200 – 800 CE	early intermediate period	early	Wari	-16.15	-72.46	550	500-3500	highland	camelid	**	fiber	hair	-21	-19.7	8.2	9.5	NA	NA	NA	Tung and Knudson 2017	Tung TA, Knudson KJ. Stable isotope analysis of a pre‐Hispanic Andean community: Reconstructing pre‐Wari and Wari era diets in the hinterland of the Wari empire, Peru. American Journal of Physical Anthropology. 2018;165(1):149-172.
--	0050-1	14	--	Beringa	200 – 800 CE	early intermediate period	early	Wari	-16.15	-72.46	550	500-3500	highland	camelid	**	fiber	hair	-21	-19.7	7.9	9.2	NA	NA	NA	Tung and Knudson 2017	Tung TA, Knudson KJ. Stable isotope analysis of a pre‐Hispanic Andean community: Reconstructing pre‐Wari and Wari era diets in the hinterland of the Wari empire, Peru. American Journal of Physical Anthropology. 2018;165(1):149-172.
--	0050-2	14	--	Beringa	200 – 800 CE	early intermediate period	early	Wari	-16.15	-72.46	550	500-3500	highland	camelid	**	fiber	hair	-20.7	-19.4	8.5	9.8	NA	NA	NA	Tung and Knudson 2017	Tung TA, Knudson KJ. Stable isotope analysis of a pre‐Hispanic Andean community: Reconstructing pre‐Wari and Wari era diets in the hinterland of the Wari empire, Peru. American Journal of Physical Anthropology. 2018;165(1):149-172.
--	0053-2	14	--	Beringa	200 – 800 CE	early intermediate period	early	Wari	-16.15	-72.46	550	500-3500	highland	camelid	**	fiber	hair	-20.6	-19.3	8.1	9.4	NA	NA	NA	Tung and Knudson 2017	Tung TA, Knudson KJ. Stable isotope analysis of a pre‐Hispanic Andean community: Reconstructing pre‐Wari and Wari era diets in the hinterland of the Wari empire, Peru. American Journal of Physical Anthropology. 2018;165(1):149-172.
--	0546(MB)-1	11	--	Beringa	200 – 800 CE	early intermediate period	early	Wari	-16.15	-72.46	550	500-3500	highland	camelid	**	fiber	hair	-20.5	-19.2	8.1	9.4	NA	NA	NA	Tung and Knudson 2017	Tung TA, Knudson KJ. Stable isotope analysis of a pre‐Hispanic Andean community: Reconstructing pre‐Wari and Wari era diets in the hinterland of the Wari empire, Peru. American Journal of Physical Anthropology. 2018;165(1):149-172.
--	0053-1	14	--	Beringa	200 – 800 CE	early intermediate period	early	Wari	-16.15	-72.46	550	500-3500	highland	camelid	**	fiber	hair	-20.5	-19.2	7.4	8.7	NA	NA	NA	Tung and Knudson 2017	Tung TA, Knudson KJ. Stable isotope analysis of a pre‐Hispanic Andean community: Reconstructing pre‐Wari and Wari era diets in the hinterland of the Wari empire, Peru. American Journal of Physical Anthropology. 2018;165(1):149-172.
--	0170(DB)-1	16N	--	Beringa	200 – 800 CE	early intermediate period	early	Wari	-16.15	-72.46	550	500-3500	highland	camelid	**	fiber	hair	-20.5	-19.2	8.4	9.7	NA	NA	NA	Tung and Knudson 2017	Tung TA, Knudson KJ. Stable isotope analysis of a pre‐Hispanic Andean community: Reconstructing pre‐Wari and Wari era diets in the hinterland of the Wari empire, Peru. American Journal of Physical Anthropology. 2018;165(1):149-172.
--	0152-3	16N	--	Beringa	200 – 800 CE	early intermediate period	early	Wari	-16.15	-72.46	550	500-3500	highland	camelid	**	fiber	hair	-20.4	-19.1	7.2	8.5	NA	NA	NA	Tung and Knudson 2017	Tung TA, Knudson KJ. Stable isotope analysis of a pre‐Hispanic Andean community: Reconstructing pre‐Wari and Wari era diets in the hinterland of the Wari empire, Peru. American Journal of Physical Anthropology. 2018;165(1):149-172.
--	0152-2	16N	--	Beringa	200 – 800 CE	early intermediate period	early	Wari	-16.15	-72.46	550	500-3500	highland	camelid	**	fiber	hair	-20.2	-18.9	6.9	8.2	NA	NA	NA	Tung and Knudson 2017	Tung TA, Knudson KJ. Stable isotope analysis of a pre‐Hispanic Andean community: Reconstructing pre‐Wari and Wari era diets in the hinterland of the Wari empire, Peru. American Journal of Physical Anthropology. 2018;165(1):149-172.
--	0050-3	14	--	Beringa	200 – 800 CE	early intermediate period	early	Wari	-16.15	-72.46	550	500-3500	highland	camelid	**	fiber	hair	-20.1	-18.8	8.1	9.4	NA	NA	NA	Tung and Knudson 2017	Tung TA, Knudson KJ. Stable isotope analysis of a pre‐Hispanic Andean community: Reconstructing pre‐Wari and Wari era diets in the hinterland of the Wari empire, Peru. American Journal of Physical Anthropology. 2018;165(1):149-172.
--	0152-1	16N	--	Beringa	200 – 800 CE	early intermediate period	early	Wari	-16.15	-72.46	550	500-3500	highland	camelid	**	fiber	hair	-20	-18.7	7	8.3	NA	NA	NA	Tung and Knudson 2017	Tung TA, Knudson KJ. Stable isotope analysis of a pre‐Hispanic Andean community: Reconstructing pre‐Wari and Wari era diets in the hinterland of the Wari empire, Peru. American Journal of Physical Anthropology. 2018;165(1):149-172.
--	0170(DB)-2	16N	--	Beringa	200 – 800 CE	early intermediate period	early	Wari	-16.15	-72.46	550	500-3500	highland	camelid	**	fiber	hair	-19.7	-18.4	8.4	9.7	NA	NA	NA	Tung and Knudson 2017	Tung TA, Knudson KJ. Stable isotope analysis of a pre‐Hispanic Andean community: Reconstructing pre‐Wari and Wari era diets in the hinterland of the Wari empire, Peru. American Journal of Physical Anthropology. 2018;165(1):149-172.
--	0545(MB)-1	11	--	Beringa	200 – 800 CE	early intermediate period	early	Wari	-16.15	-72.46	550	500-3500	highland	camelid	**	fiber	hair	-19.6	-18.3	8.9	10.2	NA	NA	NA	Tung and Knudson 2017	Tung TA, Knudson KJ. Stable isotope analysis of a pre‐Hispanic Andean community: Reconstructing pre‐Wari and Wari era diets in the hinterland of the Wari empire, Peru. American Journal of Physical Anthropology. 2018;165(1):149-172.
--	0090-1	23	--	Beringa	200 – 800 CE	early intermediate period	early	Wari	-16.15	-72.46	550	500-3500	highland	camelid	**	fiber	hair	-19.5	-18.2	9.1	10.4	NA	NA	NA	Tung and Knudson 2017	Tung TA, Knudson KJ. Stable isotope analysis of a pre‐Hispanic Andean community: Reconstructing pre‐Wari and Wari era diets in the hinterland of the Wari empire, Peru. American Journal of Physical Anthropology. 2018;165(1):149-172.
--	0090-2	23	--	Beringa	200 – 800 CE	early intermediate period	early	Wari	-16.15	-72.46	550	500-3500	highland	camelid	**	fiber	hair	-19.5	-18.2	9.3	10.6	NA	NA	NA	Tung and Knudson 2017	Tung TA, Knudson KJ. Stable isotope analysis of a pre‐Hispanic Andean community: Reconstructing pre‐Wari and Wari era diets in the hinterland of the Wari empire, Peru. American Journal of Physical Anthropology. 2018;165(1):149-172.
--	0545(MB)-2	11	--	Beringa	200 – 800 CE	early intermediate period	early	Wari	-16.15	-72.46	550	500-3500	highland	camelid	**	fiber	hair	-19.3	-18	9.3	10.6	NA	NA	NA	Tung and Knudson 2017	Tung TA, Knudson KJ. Stable isotope analysis of a pre‐Hispanic Andean community: Reconstructing pre‐Wari and Wari era diets in the hinterland of the Wari empire, Peru. American Journal of Physical Anthropology. 2018;165(1):149-172.
--	0170(LB)-2	16N	--	Beringa	200 – 800 CE	early intermediate period	early	Wari	-16.15	-72.46	550	500-3500	highland	camelid	**	fiber	hair	-18.7	-17.4	9	10.3	NA	NA	NA	Tung and Knudson 2017	Tung TA, Knudson KJ. Stable isotope analysis of a pre‐Hispanic Andean community: Reconstructing pre‐Wari and Wari era diets in the hinterland of the Wari empire, Peru. American Journal of Physical Anthropology. 2018;165(1):149-172.
--	0170(LB)-1	16N	--	Beringa	200 – 800 CE	early intermediate period	early	Wari	-16.15	-72.46	550	500-3500	highland	camelid	**	fiber	hair	-18.6	-17.3	9.2	10.5	NA	NA	NA	Tung and Knudson 2017	Tung TA, Knudson KJ. Stable isotope analysis of a pre‐Hispanic Andean community: Reconstructing pre‐Wari and Wari era diets in the hinterland of the Wari empire, Peru. American Journal of Physical Anthropology. 2018;165(1):149-172.
--	0170(LB)-3	16N	--	Beringa	200 – 800 CE	early intermediate period	early	Wari	-16.15	-72.46	550	500-3500	highland	camelid	**	fiber	hair	-18.1	-16.8	9.8	11.1	NA	NA	NA	Tung and Knudson 2017	Tung TA, Knudson KJ. Stable isotope analysis of a pre‐Hispanic Andean community: Reconstructing pre‐Wari and Wari era diets in the hinterland of the Wari empire, Peru. American Journal of Physical Anthropology. 2018;165(1):149-172.
--	0090-3	23	--	Beringa	200 – 800 CE	early intermediate period	early	Wari	-16.15	-72.46	550	500-3500	highland	camelid	**	fiber	hair	-17.9	-16.6	10.5	11.8	NA	NA	NA	Tung and Knudson 2017	Tung TA, Knudson KJ. Stable isotope analysis of a pre‐Hispanic Andean community: Reconstructing pre‐Wari and Wari era diets in the hinterland of the Wari empire, Peru. American Journal of Physical Anthropology. 2018;165(1):149-172.
--	0061(DB)-2	18	--	Beringa	200 – 800 CE	early intermediate period	early	Wari	-16.15	-72.46	550	500-3500	highland	camelid	**	fiber	hair	-16.3	-15	7.3	8.6	NA	NA	NA	Tung and Knudson 2017	Tung TA, Knudson KJ. Stable isotope analysis of a pre‐Hispanic Andean community: Reconstructing pre‐Wari and Wari era diets in the hinterland of the Wari empire, Peru. American Journal of Physical Anthropology. 2018;165(1):149-172.
--	0061(DB)-1	18	--	Beringa	200 – 800 CE	early intermediate period	early	Wari	-16.15	-72.46	550	500-3500	highland	camelid	**	fiber	hair	-15.4	-14.1	7.9	9.2	NA	NA	NA	Tung and Knudson 2017	Tung TA, Knudson KJ. Stable isotope analysis of a pre‐Hispanic Andean community: Reconstructing pre‐Wari and Wari era diets in the hinterland of the Wari empire, Peru. American Journal of Physical Anthropology. 2018;165(1):149-172.
--	P-01	--	Palco, C5 = 19 under ﬂoor	Huaca de la Luna	600–850 CE	middle horizon	late	Moche	-8.13	-78.99	50	>500	coast	lama sp.	adult	bone	phalanx 1	-17.51	-17.51	6.18	6.18	34.42	11.31	3.55	Vásquez et al 2020	Vásquez VF, Redondo R, Rosales TE, Dorado G, Peiró V. Osteometric and isotopic (δ13C and δ15N) evidence of Pre-Hispanic camelid-herd breeding in Moche site of “Huaca de la Luna” (North coast of Peru). Journal of Archaeological Science: Reports. 2020;29:102083.
--	59,952	--	Platform I U-16 Pit 12 Square NE	Huaca de la Luna	600–850 CE	middle horizon	late	Moche	-8.13	-78.99	50	>500	coast	lama sp.	adult	bone	phalanx 1	-15.61	-15.61	7.77	7.77	41.7	15.1	3.22	Vásquez et al 2020	Vásquez VF, Redondo R, Rosales TE, Dorado G, Peiró V. Osteometric and isotopic (δ13C and δ15N) evidence of Pre-Hispanic camelid-herd breeding in Moche site of “Huaca de la Luna” (North coast of Peru). Journal of Archaeological Science: Reports. 2020;29:102083.
--	59,960	--	Platform I U-16 Level 1 Square NE under ﬂoor	Huaca de la Luna	600–850 CE	middle horizon	late	Moche	-8.13	-78.99	50	>500	coast	alpaca sp.	adult	bone	phalanx 1	-14.99	-14.99	7.88	7.88	47.5	18	3.08	Vásquez et al 2020	Vásquez VF, Redondo R, Rosales TE, Dorado G, Peiró V. Osteometric and isotopic (δ13C and δ15N) evidence of Pre-Hispanic camelid-herd breeding in Moche site of “Huaca de la Luna” (North coast of Peru). Journal of Archaeological Science: Reports. 2020;29:102083.
[truncated: 14 more rows]
